# Supplementary material for: Involvement of Transcription Elongation Factor GreA in Mycobacterium Viability, Antibiotic Susceptibility, and Intracellular Fitness
Source: Front Microbiol. 2020 Mar 23;11:413. doi: 10.3389/fmicb.2020.00413 (PMC7104715; doi:10.3389/fmicb.2020.00413)
Supplement: TABLE S1 — All primers and strains used in this study. [file Table_1.xlsx]

## Sheet: Sheet1
Table S1. All primers and strains used in this study
Bacteria, plasmid, phage, and primes	Descriptive	Source
Bacteria
M. tuberculosis H37Ra	Wild type	Our lab
M. tuberculosis H37Rv	Wild type	Our lab
M. smegmatis mc2155	Wild type	Our lab
M. tuberculosis H37Rv ΔgreA	Mutants of M. tuberculosis H37Rv deficient in greA gene	This study
M. smegmatis mc2155 ΔgreA	Mutants of M. smegmatis mc2155 deficient in greA gene	This study
M. smegmatis mc2155 greA-flag2	M. smegmatis mc2155 ΔgreA attBL5::pMV306-Phsp60-greA-flag2	This study
M. smegmatis mc2155 greA-D43N	M. smegmatis mc2155 ΔgreA attBL5::pMV306-Phsp60-greA-D43N	This study
M. smegmatis mc2155 greA-S127E	M. smegmatis mc2155 ΔgreA attBL5::pMV306-Phsp60-greA-S127E	This study
M. tuberculosis H37Ra ΔgreA	Mutants of M. tuberculosis H37Ra deficient in greA gene	This study
M. tuberculosis H37Ra comp-ΔgreA	M. tuberculosis H37Ra ΔgreA attBL5::pMV306-Phsp60-greA	This study
M. smegmatis mc2155 comp-ΔgreA	M. smegmatis mc2155 ΔgreA attBL5::pMV306-Phsp60-greA	This study
E.coli DH5α	F-, φ80d lacZ ΔM15, Δ(lacZYA argF) U169, deoR , recA1 , endA1 , hsdR17 (rK-, mK+), phoA, supE44 , λ-, thi-1, gyrA96 , relA1	Our lab
Plasmids and phasmid
pRH2521	mycobacterial vector pTE-10M-0X derivative containing sgRNA cassette, HygR	Our lab
pRH2502	mycobacterial integrating vector pTC-0X-1L derivative containing dCas9, KanR	Our lab
p0004s	HygR and SacB cassettes flanked by γδ–res sites and MCSs. HygR	Our lab
phAE159	temperature-sensitive mycobacteriophage phAE87 derivative	Our lab
pJV53	Che9c genes 60–61 under control of the acetamidase promoter in pLAM12 . KanR	Our lab
pYUB870	mycobacterial vector pMV261 derivative containing SacB and tnpR, KanR	Our lab
p0004s-ΔgreA	The fragments flanking greA was cloned into p0004s	This study
phAE159-p0004s-ΔgreA	p0004s-ΔgreA was integrated into phAE159	This study
pSMT3-LxEGFP	mycobacterial vector pSMT3 derivative containing Phsp60-LuxAB, EGFP	Our lab
pMV306-Phsp60	mycobacterial integrating vector pMV306 derivative containing Phsp60. KanR	This study
Primers
sPCR-sigA-5F	5’-caaccgaagagccggtgaag-3’	This study
sPCR-sigA-3R	5’-gagtcgaggtcgtcgagttc-3’	This study
sPCR-Ms glgX-5F	5’-GTGGAATCAGCGGGTGATGG-3’	This study
sPCR-Ms glgX-3R	5’-GAGATAGTCCAGTGTCGGGT-3’	This study
Ms greA-UP-DraI-5F	5’-TTTAAACTATCAACTTCTTGACGACG-3’	This study
Ms greA-UP-3R	5’-GCGTCACCTTCACCACGTTGATGCATTCCGCCTTCAACCGGTCGAAC-3’	This study
Ms greA-DO-5F	5’-GTTCGACCGGTTGAAGGCGGAATGCATCAACGTGGTGAAGGTGACGC-3’	This study
Ms greA-DO-DraI-3R	5’-TTTAAAGTTGTGCCCGTCGAACAAC-3’	This study
Ms glgX-XbaI-5F	5’-GCATCTAGACGATCGTGCTGGGATCGATC-3’	This study
Ms glgX-NdeI-3R	5’-GCACATATGCGCCGTCTTACGCAGGACGA-3’	This study
Ms glgX-sgRNA1-5F	5’-gggaTCGTAGGTGGCGCCCAACGG -3’	This study
Ms glgX-sgRNA1-3R	5’-aaacCCGTTGGGCGCCACCTACGA-3’	This study
Ms glgX-sgRNA2-5F	5’-gggaCGCTGAACAACGCGAAGTTG-3’	This study
Ms glgX-sgRNA2-3R	5’-aaacCAACTTCGCGTTGTTCAGCG-3’	This study
greA D43N-UP-3R	5’-AAGAGGGCaacCTGCGCGAGAACGGCGGCTAT-3’	This study
greA D43N-UP-5F	5’-GCGCAGgttGCCCTCTTCGCGGCGGTCGTTGA-3’	This study
greA S127E-DO-3R	5’-TCTACTCCCCCAACgagCCGCTGGGCGGCGCACTG-3’	This study
greA S127E-DO-5F	5’-ctcGTTGGGGGAGTAGACCTCGAGCTTGCCGT-3’	This study
greA-FLAG2-EcoRI-5F	5’-GCAgaattc ATGACCGATACCCAGGTCAC-3’	This study
greA-FLAG2-SalI-3R	5’-gggtcgactcaCTTGTCGTCATCGTCCTTGTAGTCCTTGTCGTCATCGTCCTTGTAGTCgccttgatacggctcagcgc-3’	This study
Rv greA-LL-5F	5’-TTTTTTTTCCATAAATTGG GCCAGGTGTGCTCGACAC-3’	This study
Rv greA-LL-3R	5’-TTTTTTTTCCATTTCTTGG CTTGGGTCAACCAGGTGAC-3’	This study
Rv greA-RR-5F	5’-TTTTTTTTCCATAGATTGG CAAGCTCGAGGTCTACTCG-3’	This study
Rv greA-RR-3R	5’-TTTTTTTTCCATCTTTTGG GTTGATAGACAAGGTGTTCAC-3’	This study
80F	5’-GTGGGCTATCGACTGGTCGA-3’	This study
80R	5’-GACCATTCGACGCCTACCTG-3’	This study
