# Supplementary material for: Involvement of Transcription Elongation Factor GreA in Mycobacterium Viability, Antibiotic Susceptibility, and Intracellular Fitness
Source: Front Microbiol. 2020 Mar 23;11:413. doi: 10.3389/fmicb.2020.00413 (PMC7104715; doi:10.3389/fmicb.2020.00413)
Supplement: TABLE S2 — Transcriptome of the M. smegmatis wild type and the ΔgreA mutant. [file Table_2.xlsx]

## Sheet: DE_filter_FC_2
Table S2. Transcriptome of the M. smegmatis wild type and the ΔgreA mutant
GeneName	logFC	logCPM	PValue	FDR	Annotation
MSMEG_1770	-3.25567	10.6208	4.81361e-13	7.00879e-10	hypothetical protein(MSMEG_1770)
MSMEG_6767	-3.65784	9.26699	5.77635e-13	7.00879e-10	mycocerosic acid synthase(MSMEG_6767)
MSMEG_5617	-3.17892	9.4922	7.71528e-13	7.00879e-10	immunogenic protein MPT63(MSMEG_5617)
glgX	-2.95326	11.023	8.04656e-13	7.00879e-10	glycogen debranching protein GlgX(glgX)
MSMEG_1771	-3.28925	9.19229	9.53137e-13	7.00879e-10	methylase(MSMEG_1771)
MSMEG_2343	-3.30852	7.64528	1.0202e-12	7.00879e-10	methylesterase(MSMEG_2343)
MSMEG_6467	-2.94685	11.2516	1.52321e-12	8.96954e-10	starvation-induced DNA protecting protein(MSMEG_6467)
MSMEG_3304	-3.31742	7.27083	2.49198e-12	1.21209e-09	succinate semialdehyde dehydrogenase(MSMEG_3304)
MSMEG_5496	-3.33464	7.17334	2.64649e-12	1.21209e-09	MscS mechanosensitive ion channel(MSMEG_5496)
MSMEG_6213	-2.85983	9.3764	3.15802e-12	1.30174e-09	manganese containing catalase(MSMEG_6213)
MSMEG_2344	-3.2626	8.10036	3.58098e-12	1.30504e-09	dehydrogenase(MSMEG_2344)
katA	-2.90068	9.60614	3.79924e-12	1.30504e-09	catalase KatA(katA)
MSMEG_6230	-2.69347	6.95875	4.98558e-12	1.38475e-09	acyltransferase(MSMEG_6230)
MSMEG_5400	-2.86566	7.65345	5.05885e-12	1.38475e-09	dehydrogenase(MSMEG_5400)
MSMEG_2112	-2.8924	8.74761	5.16629e-12	1.38475e-09	hypothetical protein(MSMEG_2112)
MSMEG_5543	-2.68524	9.55873	5.37507e-12	1.38475e-09	hypothetical protein(MSMEG_5543)
MSMEG_5542	-2.58349	7.10169	6.65752e-12	1.61425e-09	transcriptional regulator(MSMEG_5542)
MSMEG_1769	-2.70103	7.08802	7.3343e-12	1.64449e-09	UsfY protein(MSMEG_1769)
MSMEG_2346	-3.1677	8.19837	7.74561e-12	1.64449e-09	phytoene synthase(MSMEG_2346)
MSMEG_5616	-3.01472	7.82753	8.1029e-12	1.64449e-09	glyoxalase/bleomycin resistance protein/dioxygenase(MSMEG_5616)
treZ	-2.69635	9.74452	8.37805e-12	1.64449e-09	malto-oligosyltrehalose trehalohydrolase(treZ)
MSMEG_0684	-2.81863	8.61498	1.11754e-11	2.02667e-09	aldehyde oxidase(MSMEG_0684)
MSMEG_3022	-2.78152	10.1475	1.13084e-11	2.02667e-09	transglycosylase associated protein(MSMEG_3022)
MSMEG_6212	-2.91335	8.9288	1.19687e-11	2.05562e-09	hemerythrin HHE cation binding domain-containing protein(MSMEG_6212)
MSMEG_2925	-3.25882	8.01184	1.26853e-11	2.09155e-09	permease membrane component(MSMEG_2925)
MSMEG_3254	-2.14682	9.2264	1.69779e-11	2.69165e-09	RDD family protein(MSMEG_3254)
MSMEG_5014	-2.76208	10.6246	2.32823e-11	3.55444e-09	ATPase P(MSMEG_5014)
groEL	3.32293	10.5174	3.51155e-11	5.11367e-09	molecular chaperone GroEL(groEL)
katG	-2.49758	8.61255	3.59768e-11	5.11367e-09	catalase/peroxidase HPI(katG)
MSMEG_3419	-2.9905	9.92922	5.60401e-11	7.46926e-09	hypothetical protein(MSMEG_3419)
MSMEG_3418	-2.97883	8.18667	5.61735e-11	7.46926e-09	hypothetical protein(MSMEG_3418)
MSMEG_5720	-2.11822	10.448	6.04289e-11	7.78399e-09	3-hydroxyacyl-CoA dehydrogenase(MSMEG_5720)
MSMEG_2115	-3.0409	7.05251	6.28604e-11	7.85183e-09	hypothetical protein(MSMEG_2115)
MSMEG_1382	3.15214	10.8315	6.52974e-11	7.91635e-09	MmpL5 protein(MSMEG_1382)
MSMEG_2593	-2.23277	10.2199	8.11781e-11	9.56046e-09	GNAT family acetyltransferase(MSMEG_2593)
MSMEG_1790	-2.90585	8.90573	8.51503e-11	9.7497e-09	hypothetical protein(MSMEG_1790)
MSMEG_1782	-2.7849	8.229	9.18512e-11	1.02327e-08	oxidoreductase, short chain dehydrogenase/reductase(MSMEG_1782)
MSMEG_1743	-2.16911	8.96833	9.66126e-11	1.03304e-08	Fatty acid desaturase(MSMEG_1743)
MSMEG_6178	-3.17952	6.2538	1.18747e-10	1.18575e-08	D-galactonate transporter(MSMEG_6178)
catA	-2.32571	5.99386	1.20819e-10	1.18575e-08	catechol 1,2-dioxygenase(catA)
MSMEG_5302	2.81328	8.87343	1.46389e-10	1.38873e-08	aerobic C4-dicarboxylate transporter(MSMEG_5302)
MSMEG_6512	-2.07355	8.97084	1.48239e-10	1.38873e-08	acyl-CoA dehydrogenase(MSMEG_6512)
MSMEG_3543	-2.77637	7.58727	1.63411e-10	1.49685e-08	hypothetical protein(MSMEG_3543)
MSMEG_6602	-2.64066	6.83697	1.79098e-10	1.57073e-08	oxidoreductase(MSMEG_6602)
MSMEG_6508	-2.78916	5.72199	2.127e-10	1.75563e-08	MarR family transcriptional regulator(MSMEG_6508)
MSMEG_3544	-2.89259	8.02409	2.12959e-10	1.75563e-08	hypothetical protein(MSMEG_3544)
MSMEG_3541	-2.31789	6.51355	2.33365e-10	1.86028e-08	cytochrome C biogenesis protein transmembrane region(MSMEG_3541)
MSMEG_2415	-2.64496	9.30832	2.34678e-10	1.86028e-08	hemerythrin HHE cation binding protein(MSMEG_2415)
MSMEG_1076	-3.1177	9.63254	2.43134e-10	1.89094e-08	hypothetical protein(MSMEG_1076)
MSMEG_2913	-2.74472	7.01716	2.9518e-10	2.25321e-08	hydrolase(MSMEG_2913)
MSMEG_0559	-2.85425	11.6272	3.05784e-10	2.29171e-08	hypothetical protein(MSMEG_0559)
MSMEG_0131	2.67065	6.66253	3.82415e-10	2.70517e-08	long-chain-fatty-acid--CoA ligase(MSMEG_0131)
malQ	-2.36593	8.12366	3.87203e-10	2.70517e-08	4-alpha-glucanotransferase(malQ)
MSMEG_3302	-2.27592	5.4964	3.97843e-10	2.73318e-08	short-chain dehydrogenase/reductase SDR(MSMEG_3302)
MSMEG_6663	-2.80062	6.37642	4.44757e-10	2.95979e-08	C5-O-methyltransferase(MSMEG_6663)
MSMEG_3962	2.94822	6.08829	4.45189e-10	2.95979e-08	lactate 2-monooxygenase(MSMEG_3962)
MSMEG_0669	-2.90509	7.60221	4.79592e-10	3.1379e-08	hypothetical protein(MSMEG_0669)
MSMEG_1381	3.37106	7.67328	5.35165e-10	3.4468e-08	MmpS5 protein(MSMEG_1381)
MSMEG_5420	2.55027	6.605	5.4432e-10	3.45182e-08	Tat-translocated enzyme(MSMEG_5420)
MSMEG_6728	-2.972	5.71925	5.91603e-10	3.63968e-08	hypothetical protein(MSMEG_6728)
MSMEG_3948	-2.41605	6.97112	6.22589e-10	3.77399e-08	acyltransferase(MSMEG_3948)
MSMEG_6514	-2.02971	8.69744	6.32943e-10	3.78115e-08	trehalose synthase-fused maltokinase(MSMEG_6514)
MSMEG_6615	-2.99698	6.75423	6.42158e-10	3.78139e-08	hypothetical protein(MSMEG_6615)
MSMEG_5343	-2.79333	7.42558	6.69435e-10	3.86332e-08	hypothetical protein(MSMEG_5343)
MSMEG_6354	-2.17256	8.42895	6.74816e-10	3.86332e-08	serine esterase, cutinase(MSMEG_6354)
MSMEG_6607	-2.67312	5.60345	7.50716e-10	4.12593e-08	hypothetical protein(MSMEG_6607)
MSMEG_6608	-3.26377	5.42528	7.67629e-10	4.13822e-08	hypothetical protein(MSMEG_6608)
MSMEG_3255	-2.43044	9.48991	7.73031e-10	4.13822e-08	DoxX subfamily protein(MSMEG_3255)
MSMEG_0966	2.2743	6.15876	8.12218e-10	4.23793e-08	hypothetical protein(MSMEG_0966)
MSMEG_1599	-2.29482	8.0278	8.55687e-10	4.32118e-08	RNA polymerase sigma factor SigD(MSMEG_1599)
MSMEG_4934	-2.04663	6.90732	8.65136e-10	4.32118e-08	ATP:cob(I)alamin adenosyltransferase(MSMEG_4934)
MSMEG_0889	2.10062	7.21886	8.78152e-10	4.32118e-08	succinate-semialdehyde dehydrogenase(MSMEG_0889)
MSMEG_0965	2.26468	12.421	8.80589e-10	4.32118e-08	porin(MSMEG_0965)
MSMEG_1097	-2.42226	9.96474	8.97603e-10	4.33143e-08	glycosyl transferase family protein(MSMEG_1097)
MSMEG_5341	-3.10534	7.11766	9.57274e-10	4.48396e-08	dipeptidyl aminopeptidase/acylaminoacyl peptidase(MSMEG_5341)
MSMEG_1776	-2.60109	5.32671	9.91432e-10	4.59178e-08	ribonuclease Z(MSMEG_1776)
MSMEG_2983	-2.05463	9.85218	1.00776e-09	4.61553e-08	hypothetical protein(MSMEG_2983)
MSMEG_1772	-3.08555	6.00426	1.03474e-09	4.68705e-08	hypothetical protein(MSMEG_1772)
MSMEG_3290	-2.23581	6.86015	1.10998e-09	4.9732e-08	regulatory protein(MSMEG_3290)
modA	2.15928	5.89237	1.48674e-09	6.3837e-08	molybdate ABC transporter periplasmic molybdate-binding protein(modA)
MSMEG_5401	-2.26723	6.42707	1.53251e-09	6.51238e-08	hypothetical protein(MSMEG_5401)
MSMEG_5741	-2.18575	7.34753	1.605e-09	6.75083e-08	hypothetical protein(MSMEG_5741)
MSMEG_1131	-2.57058	8.96895	1.85144e-09	7.55608e-08	tryptophan-rich sensory protein(MSMEG_1131)
cadA	2.57693	5.53104	2.0251e-09	7.98165e-08	cadmium-translocating P-type ATPase(cadA)
groES	2.34935	9.94719	2.03317e-09	7.98165e-08	co-chaperonin GroES(groES)
MSMEG_3545	-2.84395	10.2586	2.05667e-09	7.99774e-08	hypothetical protein(MSMEG_3545)
ectB	-2.22808	7.0616	2.23352e-09	8.4895e-08	diaminobutyrate--2-oxoglutarate aminotransferase(ectB)
MSMEG_1497	2.26743	5.9736	2.24492e-09	8.4895e-08	acyl-CoA dehydrogenase(MSMEG_1497)
MSMEG_1315	-2.48036	6.38072	2.40624e-09	9.01025e-08	transporter small conductance mechanosensitive ion channel (MscS) family protein(MSMEG_1315)
MSMEG_6355	-2.39957	6.01203	2.42634e-09	9.01025e-08	hypothetical protein(MSMEG_6355)
ptsI	2.41706	5.12379	2.55207e-09	9.30942e-08	phosphoenolpyruvate-protein phosphotransferase(ptsI)
MSMEG_4063	-2.11539	5.77308	2.61975e-09	9.46512e-08	amidohydrolase(MSMEG_4063)
MSMEG_5502	3.54248	5.93062	2.65602e-09	9.46512e-08	hypothetical protein(MSMEG_5502)
MSMEG_2924	-3.19247	6.96649	2.68193e-09	9.46512e-08	permease binding-protein component(MSMEG_2924)
MSMEG_3417	-3.26009	6.7275	2.71933e-09	9.49922e-08	hypothetical protein(MSMEG_3417)
MSMEG_1774	-3.20798	9.44683	2.7878e-09	9.65656e-08	hypothetical protein(MSMEG_1774)
MSMEG_0763	-2.04927	8.40243	2.85507e-09	9.72613e-08	antibiotic transporter(MSMEG_0763)
MSMEG_1951	-3.08134	9.87785	3.00224e-09	1.00612e-07	hypothetical protein(MSMEG_1951)
MSMEG_5483	2.02306	8.84544	3.35012e-09	1.10473e-07	porin(MSMEG_5483)
MSMEG_3944	-2.55482	6.89494	3.45414e-09	1.12437e-07	two component transcriptional regulatory protein devr(MSMEG_3944)
MSMEG_0637	-2.24075	9.21009	3.53548e-09	1.13854e-07	iron-sulfur binding oxidoreductase(MSMEG_0637)
MSMEG_3945	-2.59114	8.57806	3.64253e-09	1.16392e-07	universal stress protein family protein(MSMEG_3945)
MSMEG_5605	-3.10511	6.879	3.67651e-09	1.16574e-07	cytochrome bd ubiquinol oxidase subunit I(MSMEG_5605)
MSMEG_1767	-2.39182	5.9668	4.18312e-09	1.30627e-07	hypothetical protein(MSMEG_1767)
MSMEG_3082	-2.11204	6.74091	4.36405e-09	1.35253e-07	SOUL heme-binding protein(MSMEG_3082)
MSMEG_6727	-2.70335	8.55931	4.80226e-09	1.46629e-07	amino acid permease(MSMEG_6727)
MSMEG_6603	-2.72344	5.53842	4.90531e-09	1.48674e-07	NADH:flavin oxidoreductase(MSMEG_6603)
MSMEG_4351	-2.11399	6.84534	4.94366e-09	1.48743e-07	oxidoreductase YjgI(MSMEG_4351)
MSMEG_1781	-3.08282	5.50767	4.98152e-09	1.48796e-07	hypothetical protein(MSMEG_1781)
MSMEG_0671	-2.10379	9.44764	5.39268e-09	1.58776e-07	S-(hydroxymethyl)glutathione dehydrogenase(MSMEG_0671)
MSMEG_6239	3.93614	6.39745	5.83776e-09	1.69868e-07	1,3-propanediol dehydrogenase(MSMEG_6239)
MSMEG_1132	-2.20899	8.05498	5.87313e-09	1.69868e-07	FAD binding domain-containing protein(MSMEG_1132)
MSMEG_5486	-2.05821	9.76002	5.9042e-09	1.69868e-07	peptidase S1 and S6, chymotrypsin/Hap(MSMEG_5486)
MSMEG_3939	-2.3017	6.32423	5.98917e-09	1.70258e-07	universal stress protein family protein(MSMEG_3939)
MSMEG_3305	-2.61185	5.13447	7.46603e-09	2.01739e-07	hypothetical protein(MSMEG_3305)
MSMEG_0020	2.68033	5.97368	7.63382e-09	2.038e-07	periplasmic binding protein(MSMEG_0020)
MSMEG_3943	-2.07819	6.61233	7.75608e-09	2.04939e-07	hypothetical protein(MSMEG_3943)
MSMEG_2926	-2.7094	8.57736	7.92488e-09	2.07364e-07	glycine betaine/carnitine/choline transport ATP-binding protein opuCA(MSMEG_2926)
MSMEG_1098	-2.52807	8.51833	8.01614e-09	2.07364e-07	acyl-CoA synthetase(MSMEG_1098)
thpD	-2.03323	6.47035	9.22344e-09	2.30418e-07	ectoine hydroxylase(thpD)
MSMEG_2347	-2.37732	8.89219	9.50015e-09	2.35901e-07	phytoene dehydrogenase(MSMEG_2347)
MSMEG_6579	-4.08354	8.73263	9.79716e-09	2.38958e-07	hypothetical protein(MSMEG_6579)
MSMEG_2376	-2.18953	6.38995	1.01299e-08	2.4223e-07	hypothetical protein(MSMEG_2376)
MSMEG_2958	-2.49965	8.4606	1.05262e-08	2.45687e-07	hypothetical protein(MSMEG_2958)
MSMEG_5355	-3.88797	8.58649	1.07711e-08	2.48036e-07	hypothetical protein(MSMEG_5355)
MSMEG_3926	-3.03863	6.71773	1.36516e-08	2.96168e-07	cation-transporting ATPase Pma1(MSMEG_3926)
MSMEG_1773	-2.68206	9.96496	1.40707e-08	3.02565e-07	hypothetical protein(MSMEG_1773)
MSMEG_3083	-2.50237	6.98753	1.41667e-08	3.02565e-07	nucleoside-diphosphate sugar epimerase(MSMEG_3083)
MSMEG_0279	-2.37282	4.88794	1.47124e-08	3.12601e-07	amino acid permease(MSMEG_0279)
MSMEG_0383	-2.01298	9.84984	1.51431e-08	3.20102e-07	hypothetical protein(MSMEG_0383)
MSMEG_0266	-2.47806	8.40174	1.62553e-08	3.36706e-07	arginine decarboxylase(MSMEG_0266)
MSMEG_1794	-2.5894	7.99143	1.80654e-08	3.64858e-07	dehydrogenase(MSMEG_1794)
MSMEG_6610	-3.19538	6.28811	1.8442e-08	3.67236e-07	hypothetical protein(MSMEG_6610)
MSMEG_2927	-2.61131	7.77479	2.22095e-08	4.298e-07	ABC transporter permease(MSMEG_2927)
MSMEG_1950	-2.57493	9.74302	2.51809e-08	4.69663e-07	hypothetical protein(MSMEG_1950)
MSMEG_0670	-2.26002	8.14443	2.60294e-08	4.76858e-07	FAD dependent oxidoreductase(MSMEG_0670)
MSMEG_6636	2.08949	8.39745	2.66315e-08	4.83591e-07	[Mn] superoxide dismutase(MSMEG_6636)
glgX	-2.02566	9.52065	2.67509e-08	4.83629e-07	glycogen debranching protein GlgX(glgX)
MSMEG_3928	-2.52249	5.40378	2.78656e-08	5.0158e-07	[NiFe] hydrogenase subunit alpha(MSMEG_3928)
MSMEG_2014	2.00237	4.58249	2.94883e-08	5.19448e-07	molybdenum import ATP-binding protein ModC(MSMEG_2014)
MSMEG_1910	-2.18824	5.86048	3.00459e-08	5.27017e-07	muconate cycloisomerase(MSMEG_1910)
MSMEG_6322	-2.1646	6.44847	3.24907e-08	5.53415e-07	bifunctional wax ester synthase/acyl-CoA diacylglycerol acyltransferase(MSMEG_6322)
MSMEG_6664	-2.74032	7.74899	3.58337e-08	5.95591e-07	methylenetetrahydrofolate reductase(MSMEG_6664)
MSMEG_6616	-2.49849	8.62396	3.72311e-08	6.0915e-07	S-(hydroxymethyl)glutathione dehydrogenase(MSMEG_6616)
MSMEG_5188	-2.9418	6.87497	3.79688e-08	6.13754e-07	caax amino protease(MSMEG_5188)
MSMEG_5015	-2.3038	9.36344	4.25552e-08	6.74664e-07	hypothetical protein(MSMEG_5015)
MSMEG_5590	-3.09267	7.88518	4.55552e-08	7.11283e-07	carboxylate-amine ligase(MSMEG_5590)
MSMEG_1768	-2.27663	7.08792	4.76491e-08	7.35617e-07	hypothetical protein(MSMEG_1768)
MSMEG_5549	-2.32802	6.64928	5.03126e-08	7.54967e-07	hypothetical protein(MSMEG_5549)
MSMEG_3536	-2.2839	6.81505	5.80452e-08	8.39516e-07	sugar transporter(MSMEG_3536)
MSMEG_3289	-2.79959	8.75077	5.91631e-08	8.49722e-07	gp61 protein(MSMEG_3289)
MSMEG_3930	-2.09858	5.19629	6.05127e-08	8.63091e-07	[NiFe] hydrogenase subunit gamma(MSMEG_3930)
MSMEG_5342	-2.74455	5.59888	6.32992e-08	8.8748e-07	hypothetical protein(MSMEG_5342)
MSMEG_1802	-2.58846	9.16933	6.55743e-08	9.1471e-07	ChaB protein(MSMEG_1802)
MSMEG_3297	-2.13069	7.66564	6.60833e-08	9.1471e-07	CadC family transcriptional regulator(MSMEG_3297)
MSMEG_0697	-2.41616	5.63124	6.72064e-08	9.23416e-07	integral membrane protein(MSMEG_0697)
MSMEG_0576	-2.0133	7.89574	7.105e-08	9.66561e-07	MmpL4 protein(MSMEG_0576)
MSMEG_4961	-2.53282	7.12211	7.21539e-08	9.75143e-07	hypothetical protein(MSMEG_4961)
MSMEG_5418	2.3004	6.57127	7.25329e-08	9.77061e-07	iron permease(MSMEG_5418)
MSMEG_1403	-2.00116	8.30353	7.28029e-08	9.77503e-07	cutinase(MSMEG_1403)
MSMEG_6768	-2.23671	7.86561	7.59481e-08	1.00339e-06	halogenase(MSMEG_6768)
MSMEG_5354	-2.12863	6.09665	7.94181e-08	1.03878e-06	O-methyltransferase, family protein 2(MSMEG_5354)
MSMEG_1744	-2.20418	7.29503	8.38781e-08	1.08046e-06	hypothetical protein(MSMEG_1744)
MSMEG_1788	-2.37733	6.73843	8.44872e-08	1.08419e-06	hypothetical protein(MSMEG_1788)
MSMEG_5559	-2.785	6.01103	9.58458e-08	1.17933e-06	metabolite/sugar transporter(MSMEG_5559)
ectC	-2.15279	4.68129	1.0015e-07	1.22088e-06	L-ectoine synthase(ectC)
MSMEG_1314	-2.11939	4.47514	1.00342e-07	1.22088e-06	hypothetical protein(MSMEG_1314)
MSMEG_5189	-2.53664	9.15739	1.00407e-07	1.22088e-06	oxidoreductase(MSMEG_5189)
mmsA	2.10492	7.19375	1.14819e-07	1.36393e-06	methylmalonate-semialdehyde dehydrogenase(mmsA)
MSMEG_1112	-2.48141	8.47812	1.21724e-07	1.42542e-06	aconitate hydratase(MSMEG_1112)
MSMEG_6778	-2.20126	6.24376	1.29963e-07	1.5048e-06	hypothetical protein(MSMEG_6778)
moxR	-2.38467	7.41922	1.44101e-07	1.63632e-06	ATPase, MoxR family protein(moxR)
MSMEG_6665	-2.30065	8.03722	1.65464e-07	1.8407e-06	integral membrane protein(MSMEG_6665)
MSMEG_1793	-2.65744	5.30586	1.70494e-07	1.88412e-06	membrane protein(MSMEG_1793)
MSMEG_0375	-2.12236	5.24237	1.74268e-07	1.92067e-06	phospholipase D(MSMEG_0375)
MSMEG_0536	-2.2604	7.19577	1.76994e-07	1.9352e-06	intracellular protease PfpI family protein(MSMEG_0536)
MSMEG_0450	-2.15261	4.75869	2.0723e-07	2.20155e-06	hypothetical protein(MSMEG_0450)
MSMEG_3934	-2.05124	8.20315	2.87664e-07	2.85036e-06	phosphoenolpyruvate synthase(MSMEG_3934)
MSMEG_3416	-2.15013	4.70109	2.89929e-07	2.86592e-06	hypothetical protein(MSMEG_3416)
MSMEG_1543	2.43308	8.9138	3.57178e-07	3.42393e-06	eptc-inducible aldehyde dehydrogenase(MSMEG_1543)
MSMEG_5402	-2.10534	7.2301	4.88011e-07	4.36051e-06	dehydrogenase DhgA(MSMEG_5402)
MSMEG_0267	-2.295	8.07604	5.23029e-07	4.59686e-06	esterase(MSMEG_0267)
MSMEG_0689	2.24089	4.5132	6.8701e-07	5.66371e-06	hypothetical protein(MSMEG_0689)
MSMEG_6769	-2.43277	6.40134	6.98016e-07	5.70989e-06	transporter monovalent cation:proton antiporter-2 (CPA2) family protein(MSMEG_6769)
MSMEG_6241	5.79806	7.89763	8.27623e-07	6.53537e-06	ATPase AAA(MSMEG_6241)
MSMEG_6242	5.95618	9.17149	1.21365e-06	8.83825e-06	alcohol dehydrogenase(MSMEG_6242)
MSMEG_1775	-2.19004	6.65684	1.28002e-06	9.22422e-06	cytochrome P450 monooxygenase(MSMEG_1775)
MSMEG_1544	2.21916	5.774	1.86703e-06	1.26577e-05	PduO protein(MSMEG_1544)
MSMEG_0685	-2.34326	6.40425	2.0774e-06	1.38337e-05	oxidoreductase, molybdopterin-binding subunit(MSMEG_0685)
MSMEG_3929	-2.20944	4.83212	2.36958e-06	1.52328e-05	[NiFe] hydrogenase subunit delta(MSMEG_3929)
MSMEG_1766	-2.00385	6.47759	3.45351e-06	2.07513e-05	hypothetical protein(MSMEG_1766)
MSMEG_6667	-2.47274	5.49411	1.39029e-05	6.54917e-05	hypothetical protein(MSMEG_6667)
MSMEG_1174	-5.81623	9.20695	3.37464e-05	0.000134529	cadmium inducible protein cadi(MSMEG_1174)
arsB	-4.5356	6.99676	5.58378e-05	0.000205871	arsenic resistance protein(arsB)
MSMEG_1777	-2.56947	6.49738	9.14658e-05	0.000313141	UsfY protein(MSMEG_1777)
