# Supplementary material for: Involvement of Transcription Elongation Factor GreA in Mycobacterium Viability, Antibiotic Susceptibility, and Intracellular Fitness
Source: Front Microbiol. 2020 Mar 23;11:413. doi: 10.3389/fmicb.2020.00413 (PMC7104715; doi:10.3389/fmicb.2020.00413)
Supplement: TABLE S3 — ChIP-seq of GreA: ChIP-seq binding sites. [file Table_3.xlsx]

## Sheet: Sheet1
Table S3. Results of gene ontology analyses (DAVID; FDR < 0.05)
KEGG Pathway
Category	Term	Count	PValue	Fold Enrichment	Genes
KEGG_PATHWAY	msm00906:Carotenoid biosynthesis	3	0.00216413	35.6279	MSMEG_2346, MSMEG_2347, MSMEG_2344
KEGG_PATHWAY	msm00500:Starch and sucrose metabolism	5	0.00542166	6.59776	GLGX, TREZ, MSMEG_6514, MALQ
KEGG_PATHWAY	msm00380:Tryptophan metabolism	6	0.0231846	3.50438	KATG, MSMEG_5720, KATA
KEGG_PATHWAY	msm03018:RNA degradation	3	0.0690753	6.68023	GROEL
KEGG_PATHWAY	msm01200:Carbon metabolism	9	0.0760395	1.93163	MSMEG_3934, MSMEG_6616, MSMEG_1112, MMSA, MSMEG_6242, MSMEG_5720, KATA
