# Supplementary material for: Involvement of Transcription Elongation Factor GreA in Mycobacterium Viability, Antibiotic Susceptibility, and Intracellular Fitness
Source: Front Microbiol. 2020 Mar 23;11:413. doi: 10.3389/fmicb.2020.00413 (PMC7104715; doi:10.3389/fmicb.2020.00413)
Supplement: TABLE S4 — Results of gene ontology analyses (DAVID; FDR < 0.05). [file Table_4.xlsx]

## Sheet: replicate 1
Table S4. ChIP-seq of GreA: ChIP-seq binding sites.
Gene	Gene description	Peak start	Peak end	Strand	Feature	Distance to feature	peakscore	Enrichment (ChIP-Seq/Input)	-log(P)	-log(FDR)
MSMEG_3751	Hemolysin A	3816577	3820019	2	Promoter	0	341	2.15014	39.6809	34.1587
MSMEG_2010	Stress responsive A/B Barrel Domain superfamily protein	2088934	2090207	2	Promoter	0	297	2.06101	34.3474	29.7934
MSMEG_6162	IS1096, tnpR protein	6235080	6235606	2	Promoter	0	300	1.99122	34.6723	30.0951
MSMEG_4042	Transcriptional regulator, GntR family protein	4113148	4114901	1	Promoter	0	284	1.98258	32.727	28.4051
MSMEG_0726	Uncharacterized protein	813050	814901	2	Promoter	0	285	1.9768	32.8961	28.5259
MSMEG_1965	tRNA-Met	2047302	2048037	1	Promoter	0	276	1.92211	31.7328	27.6811
MSMEG_3245	tRNA-Leu	3328335	3329093	2	Promoter	0	226	1.82175	25.9254	22.6229
MSMEG_1380	Transcriptional regulator	1479846	1485746	2	Promoter	0	234	1.80299	26.7973	23.4361
MSMEG_2896	Bac_luciferase domain-containing protein	2960138	2960705	1	Promoter	41	199	1.78282	22.9894	19.9614
MSMEG_4946	IS1096, tnpR protein	5042507	5042864	2	Promoter	-17	216	1.78046	24.8418	21.6625
MSMEG_3688	Uncharacterized protein	3752071	3756043	2	Promoter	0	212	1.7757	24.4018	21.257
MSMEG_2647	Metallophosphoesterase	2727925	2730902	1	Promoter	0	187	1.77223	21.624	18.7453
MSMEG_4200	Peptidase M20	4277656	4279410	2	Promoter	0	219	1.77112	25.1673	21.953
MSMEG_3476	Peptidase, M48 family protein (EC 3.4.24.-)	3543355	3544746	2	Promoter	0	192	1.75442	22.2463	19.2931
gap	Glyceraldehyde-3-phosphate dehydrogenase (GAPDH) (EC 1.2.1.12) (NAD-dependent glyceraldehyde-3-phosphate dehydrogenase)	3157128	3161145	1	Promoter	0	204	1.74887	23.5214	20.4507
MSMEG_3745	MutT/nudix family protein	3808956	3812634	2	Promoter	0	200	1.74853	23.0489	20.0173
ileS	Isoleucine--tRNA ligase (EC 6.1.1.5) (Isoleucyl-tRNA synthetase) (IleRS)	3242708	3243640	1	Promoter	0	203	1.7471	23.3902	20.3307
MSMEG_2574	Uncharacterized protein	2657408	2658567	1	Promoter	0	204	1.74221	23.4702	20.4041
MSMEG_3834	Putative TetR-family protein transcriptional regulator	3902640	3906094	2	Promoter	0	202	1.73306	23.3082	20.2542
MSMEG_3530	Uncharacterized protein	3591997	3592796	2	Promoter	0	184	1.73183	21.3121	18.4647
MSMEG_2832	Uncharacterized protein	2894701	2896148	2	Promoter	0	203	1.72588	23.4428	20.3779
MSMEG_0559	Conserved domain protein	634611	635522	2	Promoter	0	193	1.7208	22.3539	19.3857
MSMEG_2138	tRNA-Ala	2212814	2213590	1	Promoter	0	198	1.71554	22.8352	19.8186
MSMEG_5376	Uncharacterized protein	5455600	5456449	2	Promoter	0	192	1.71319	22.1454	19.2049
MSMEG_2651	Alkanesulfonate monooxygenase family protein	2732883	2740074	2	Promoter	0	194	1.71116	22.4344	19.4548
MSMEG_4570	CP_ATPgrasp_1 domain-containing protein	4662945	4664149	2	Promoter	0	194	1.70903	22.3974	19.4231
MSMEG_2797	LysR-family protein transcriptional regulator	2863348	2864055	2	Promoter	0	186	1.70205	21.4728	18.6091
MSMEG_3731	Dipeptidase 2 (EC 3.4.13.19)	3799761	3802071	2	Promoter	0	188	1.70022	21.7632	18.8683
MSMEG_3810	Hydrolase	3877554	3882444	1	Promoter	0	187	1.69399	21.6573	18.7746
MSMEG_1130	Uncharacterized protein	1191919	1192499	1	Promoter	147	174	1.69204	20.1894	17.4667
MSMEG_4319	tRNA-Val	4405521	4406939	2	Promoter	0	177	1.68874	20.5187	17.7542
MSMEG_3045	Integral membrane protein	3117699	3118944	1	Promoter	0	150	1.68858	17.4509	15.0546
MSMEG_5646	Uncharacterized protein	5735312	5735900	1	Promoter	0	173	1.6805	20.0383	17.3335
MSMEG_2839	Transcriptional accessory protein	2898928	2902071	1	Promoter	0	162	1.67838	18.8056	16.2507
argB	Acetylglutamate kinase (EC 2.7.2.8) (N-acetyl-L-glutamate 5-phosphotransferase) (NAG kinase) (NAGK)	3841171	3848851	2	Promoter	0	151	1.66649	17.5342	15.1298
MSMEG_3378	Beta-lactamase	3451906	3453602	2	Promoter	0	147	1.66569	17.1166	14.7563
MSMEG_2778	Ribonuclease D	2845702	2846992	2	Promoter	0	169	1.66308	19.6373	16.9856
MSMEG_3313	Xylose repressor, putative	3392680	3393442	2	Promoter	0	146	1.66204	16.9421	14.6013
MSMEG_4675	tRNA-Pro	4759756	4765065	2	Promoter	0	175	1.65868	20.322	17.5812
MSMEG_4568	Ribonuclease Z (RNase Z) (EC 3.1.26.11) (tRNA 3 endonuclease) (tRNase Z)	4657608	4658129	1	Downstream (1-2kb)	-612	166	1.6575	19.2704	16.6599
MSMEG_4740	Glycosyltransferase family protein 28	4840972	4841634	2	Promoter	0	137	1.65722	15.9636	13.7387
MSMEG_3618	Alanine and proline-rich secreted protein apa	3680793	3683399	2	Promoter	0	169	1.65721	19.5448	16.9029
MSMEG_5556	MFS permease	5645062	5646986	1	Promoter	0	176	1.65637	20.3677	17.6214
MSMEG_5180	Uncharacterized protein	5279888	5280118	1	Promoter	0	147	1.65582	17.1092	14.7492
MSMEG_4626	Ribonuclease E (RNase E) (EC 3.1.26.12)	4706844	4718660	2	Promoter	0	176	1.65573	20.3881	17.6398
MSMEG_3513	Uncharacterized N-acetyltransferase MSMEG_3513 (EC 2.3.1.-)	3577132	3578199	2	Promoter	0	148	1.65113	17.2271	14.8541
MSMEG_2518	Peptidase M23B	2604531	2606941	2	Promoter	0	171	1.64692	19.7822	17.1097
rrsA	16S ribosomal RNA	3825150	3825867	2	Promoter	-8	171	1.64209	19.8575	17.1763
MSMEG_3531	Uncharacterized protein	3593370	3594097	2	Promoter	0	151	1.63855	17.5108	15.1084
MSMEG_2384	tRNA-Gln	2467404	2471865	1	Promoter	0	169	1.638	19.6387	16.9857
MSMEG_1429	Cytochrome P450-terp (EC 1.14.-.-)	1532716	1533161	2	Promoter	0	142	1.62699	16.5896	14.2916
MSMEG_4557	ABC transporter, ATP-binding protein	4648601	4654642	2	Promoter	0	162	1.62675	18.854	16.2933
MSMEG_4957	Homoserine dehydrogenase (EC 1.1.1.3)	5049361	5059169	2	Promoter	0	165	1.62639	19.1503	16.555
gcvT	Aminomethyltransferase (EC 2.1.2.10) (Glycine cleavage system T protein)	4359347	4362192	2	Promoter	0	161	1.62607	18.6924	16.1521
MSMEG_3493	Putative secreted protein	3557815	3561560	1	Promoter	0	151	1.62465	17.6146	15.2
MSMEG_3041	Thiopurine S-methyltransferase (Tpmt) superfamily protein	3114646	3115640	2	Promoter	0	162	1.62162	18.7742	16.2238
MSMEG_0822	Cytochrome P450	909042	913265	2	Promoter	0	151	1.62157	17.5398	15.1348
MSMEG_6326	tRNA-Ser	6393597	6394282	2	Promoter	0	163	1.62117	18.8876	16.3229
MSMEG_3790	RNA methyltransferase, TrmH family protein	3860405	3862952	2	Promoter	0	163	1.62064	18.9094	16.3425
MSMEG_1150	DUF3298 domain-containing protein	1212965	1213497	1	Promoter	0	138	1.62057	16.0507	13.8146
MSMEG_4891	Alkyl hydroperoxide reductase C (EC 1.11.1.15) (Peroxiredoxin) (Thioredoxin peroxidase)	4987815	4988734	2	Promoter	0	153	1.62005	17.7885	15.3536
MSMEG_4313	Glyoxalase/bleomycin resistance protein/dioxygenase	4401814	4403003	1	Promoter	0	139	1.61929	16.1813	13.9317
rplE	50S ribosomal protein L5	1561431	1566357	1	Promoter	0	163	1.61898	18.8833	16.3193
MSMEG_4260	Cytochrome c oxidase subunit 3 (EC 1.9.3.1)	4342720	4348613	1	Promoter	0	157	1.61881	18.2204	15.7335
MSMEG_3050	Integration host factor	3124790	3128915	1	Promoter	0	158	1.61837	18.3339	15.833
MSMEG_4725	MSMEG_4725	4817462	4818138	1	Promoter	0	161	1.61826	18.722	16.1775
MSMEG_6196	Gaba permease	6262646	6263361	2	Promoter	85	161	1.61826	18.722	16.1775
MSMEG_1804	RNA polymerase sigma-F factor	1881267	1890812	1	Promoter	0	154	1.61621	17.9417	15.4881
MSMEG_2371	Low molecular weight protein antigen 6	2452691	2454405	2	Promoter	0	157	1.61603	18.2384	15.7485
prfA	Peptide chain release factor 1 (RF-1)	5046296	5047248	2	Promoter	0	155	1.61514	17.9856	15.5267
MSMEG_4264	Uncharacterized protein	4349067	4353552	2	Promoter	0	158	1.61343	18.3485	15.8461
MSMEG_3630	Transcriptional repressor, CopY family protein	3691250	3692867	1	Promoter	0	149	1.61303	17.2969	14.9169
ndh	NADH dehydrogenase (EC 1.6.99.3)	3683871	3686025	1	Promoter	0	139	1.61258	16.2444	13.9859
MSMEG_1650	Methyltransferase type 11	1744641	1750234	2	Promoter	0	159	1.60977	18.4118	15.9025
MSMEG_4667	Transcriptional regulator, LysR family protein	4754739	4755196	2	Promoter	0	145	1.60943	16.8578	14.5279
MSMEG_2433	D-alanyl-D-alanine carboxypeptidase	2519066	2524607	2	Promoter	0	159	1.60928	18.434	15.9221
MSMEG_4745	ErfK/YbiS/YcfS/YnhG family protein	4846260	4848636	2	Promoter	0	159	1.60928	18.434	15.9221
MSMEG_2639	Integral membrane protein	2721868	2722509	2	Promoter	0	143	1.60785	16.6274	14.3244
MSMEG_4128	Methyltransf_25 domain-containing protein	4209936	4210871	2	Promoter	0	118	1.60781	13.7656	11.8043
MSMEG_4297	Diacylglycerol O-acyltransferase (EC 2.3.1.20)	4386436	4387543	2	Promoter	0	143	1.60718	16.645	14.3404
MSMEG_2280	Pyruvate dehydrogenase	2363112	2363324	1	Promoter	0	98	1.60604	11.5365	9.84718
MSMEG_3377	Uncharacterized protein	3449320	3449737	2	Promoter	0	114	1.6058	13.406	11.4901
MSMEG_2422	Acylphosphatase (EC 3.6.1.7) (Acylphosphate phosphohydrolase)	2502427	2504031	1	Promoter	0	153	1.59879	17.8306	15.3899
MSMEG_2401	Uncharacterized protein	2481503	2483178	1	Promoter	0	154	1.5965	17.9436	15.4897
MSMEG_1722	Uncharacterized protein	1817034	1817880	2	Promoter	0	104	1.59513	12.1739	10.4105
MSMEG_4755	Peptidase M20	4851877	4858501	2	Promoter	0	140	1.59463	16.298	14.0339
MSMEG_2725	Glutamate transporter permease protein GluD	2793316	2795416	2	Promoter	0	127	1.59101	14.8102	12.7172
MSMEG_5699	ThiS family protein	5784548	5786115	1	Promoter	0	152	1.59098	17.714	15.2901
MSMEG_3068	Uncharacterized protein	3140121	3147948	1	Promoter	0	139	1.58955	16.2287	13.9726
MSMEG_1953	Transcriptional regulator WhiB7	2031136	2031905	1	Promoter	0	145	1.58913	16.8642	14.5336
MSMEG_2950	Carbon monoxide dehydrogenase, medium chain	3010970	3011402	1	Promoter	0	111	1.58855	13.0544	11.1835
MSMEG_3120	Probable alpha-(1->6)-mannopyranosyltransferase MSMEG_3120/MSMEI_3041 (EC 2.4.1.-)	3196027	3203257	2	Promoter	0	124	1.58771	14.4529	12.4022
MSMEG_4336	Uncharacterized protein	4423719	4425663	2	Promoter	0	151	1.58701	17.5088	15.1072
hypA	Hydrogenase maturation factor HypA	2353680	2354614	2	Promoter	0	118	1.58519	13.8024	11.8363
MSMEG_5427	Ribose-phosphate pyrophosphokinase (RPPK) (EC 2.7.6.1) (5-phospho-D-ribosyl alpha-1-diphosphate) (Phosphoribosyl diphosphate synthase) (Phosphoribosyl pyrophosphate synthase) (P-Rib-PP synthase) (PRPP synthase) (PRPPase)	5510427	5513287	1	Promoter	0	140	1.5847	16.3668	14.0941
MSMEG_5505	Uncharacterized protein	5588900	5590397	1	Promoter	0	139	1.58459	16.161	13.913
MSMEG_2685	Ribonuclease J (RNase J) (EC 3.1.-.-)	2760444	2764312	1	Promoter	0	132	1.58439	15.429	13.269
MSMEG_4084	Putative acyl-CoA dehydrogenase	4160580	4161025	2	Promoter	0	123	1.58371	14.3987	12.355
rpoB	DNA-directed RNA polymerase subunit beta (RNAP subunit beta) (EC 2.7.7.6) (RNA polymerase subunit beta) (Transcriptase subunit beta)	1460199	1469075	1	Promoter	0	148	1.58005	17.261	14.8846
MSMEG_4738	Uncharacterized protein	4838185	4839347	1	Promoter	0	134	1.57816	15.6385	13.452
MSMEG_1738	Probable conserved transmembrane protein	1831124	1832619	2	Promoter	0	147	1.57759	17.0802	14.7234
MSMEG_4533	Sulfate-binding protein	4621071	4624362	2	Promoter	0	139	1.57677	16.2576	13.998
MSMEG_1272	Putative ribosylglycohydrolase	1361687	1362116	2	Promoter	0	128	1.57202	14.9802	12.8697
MSMEG_5741	DUF218 domain-containing protein	5825453	5826102	2	Promoter	0	139	1.56946	16.2436	13.9852
MSMEG_5102	ABC transporter ATP-binding protein	5204480	5205007	2	Promoter	0	115	1.56833	13.4932	11.5662
MSMEG_6649	Uncharacterized protein	6703425	6704288	2	Promoter	0	135	1.5677	15.7882	13.5826
MSMEG_4164	3-hydroxybutyryl-CoA dehydratase	4242805	4243151	2	Promoter	0	113	1.5675	13.1956	11.3067
MSMEG_6635	Alpha subunit of malonate decarboxylase	6685312	6688091	2	Promoter	0	143	1.56679	16.6372	14.3336
MSMEG_5467	tRNA-Ala	5549850	5550477	2	Promoter	0	139	1.56649	16.2026	13.9496
MSMEG_3148	DUF58 domain-containing protein	3221219	3229642	1	Promoter	0	122	1.56634	14.3134	12.28
MSMEG_1349	Dgpf domain family protein	1442271	1444001	2	Promoter	0	128	1.56588	14.9887	12.8777
MSMEG_3741	Segregation and condensation protein B	3805908	3806727	2	Promoter	0	122	1.56554	14.3238	12.289
groEL	60 kDa chaperonin	1670677	1673186	1	Promoter	0	138	1.5654	16.0441	13.8095
MSMEG_1165	UPF0234 protein MSMEG_1165/MSMEI_1134	1228134	1228718	2	Promoter	0	139	1.56502	16.1823	13.9323
MSMEG_1540	ATP-dependent RNA helicase	1631565	1632126	2	Promoter	0	135	1.56466	15.7475	13.5481
MSMEG_2940	Probable transcriptional regulatory protein MSMEG_2940/MSMEI_2866	3001956	3003542	1	Promoter	0	125	1.56186	14.6515	12.5768
MSMEG_1934	ATP-binding protein	2011454	2013980	1	Promoter	0	135	1.56131	15.7312	13.5332
MSMEG_6152	tRNA-Thr	6220686	6221515	2	Promoter	0	139	1.56105	16.2134	13.959
MSMEG_5479	Type I antifreeze protein	5562419	5563544	1	Promoter	0	138	1.56067	16.1225	13.8779
MSMEG_2078	Diacylglycerol acyltransferase/mycolyltransferase Ag85B (DGAT) (EC 2.3.1.122) (EC 2.3.1.20) (30 kDa extracellular protein) (Acyl-CoA:diacylglycerol acyltransferase) (Antigen 85 complex B) (85B) (Ag85B) (Extracellular alpha-antigen) (Fibronectin-binding protein B) (Fbps B)	2155228	2156477	1	Promoter	0	132	1.56049	15.4347	13.2736
MSMEG_4525	Heme chaperone HemW	4613924	4615225	2	Promoter	0	136	1.55987	15.8261	13.6168
MSMEG_5526	Peptidoglycan-binding LysM	5613883	5617752	1	Promoter	0	139	1.55753	16.2217	13.9666
MSMEG_2675	ISMsm8, transposase	2751297	2751589	1	Exon (MSMEG_2672/MSMEG_2672, exon 1 of 1)	-349	99	1.5566	11.6461	9.94491
MSMEG_4399	Uncharacterized protein	4489271	4489809	1	Promoter	0	113	1.55629	13.2141	11.3227
MSMEG_3218	Trp region conserved hypothetical membrane protein	3296342	3303170	1	Promoter	0	128	1.55576	14.9174	12.8133
MSMEG_3856	Transcriptional regulator, CadC	3928524	3931002	2	Promoter	0	123	1.55539	14.3436	12.3059
MSMEG_4255	Uncharacterized protein	4339060	4341170	2	Promoter	0	136	1.55527	15.9063	13.6871
MSMEG_0840	Uncharacterized protein	924530	929178	2	Promoter	0	134	1.55438	15.6102	13.4271
MSMEG_4477	Hydrolase, alpha/beta hydrolase fold family protein	4560724	4562454	2	Promoter	0	139	1.55338	16.1642	13.9156
MSMEG_5431	50S ribosomal protein L25 (General stress protein CTC)	5513820	5515555	1	Promoter	0	132	1.55177	15.4337	13.2727
MSMEG_2750	Iron-dependent repressor IdeR	2820851	2828008	2	Promoter	0	133	1.5511	15.4816	13.3142
MSMEG_2410	Putative serine-threonine protein kinase	2491566	2493810	1	Promoter	0	123	1.55047	14.4252	12.3773
MSMEG_3997	Regulatory protein	4070684	4071041	1	Exon (MSMEG_3997/MSMEG_3997, exon 1 of 1)	581	81	1.55039	9.61552	8.12799
MSMEG_1526	Cutinase (EC 3.1.1.74)	1616213	1618440	2	Promoter	0	128	1.55023	14.9322	12.8266
MSMEG_4293	Bifunctional glutamine synthetase adenylyltransferase/adenylyl-removing enzyme (ATP:glutamine synthetase adenylyltransferase) (ATase) [Includes: Glutamine synthetase adenylyl-L-tyrosine phosphorylase (EC 2.7.7.89) (Adenylyl removase) (AR) (AT-N); Glutamine synthetase adenylyl transferase (EC 2.7.7.42) (Adenylyl transferase) (AT) (AT-C)]	4379943	4382534	2	Promoter	0	127	1.54978	14.8415	12.7449
rplM	50S ribosomal protein L13	1645896	1647445	1	Promoter	0	136	1.54971	15.8308	13.6208
MSMEG_6540	Virulence factor Mce family protein	6596146	6598004	1	Promoter	0	132	1.54925	15.3723	13.2188
MSMEG_3233	Cytochrome D ubiquinol oxidase subunit 1 (EC 1.10.3.-)	3317245	3318603	2	Promoter	0	119	1.54806	13.9714	11.984
MSMEG_0866	DNA or RNA helicase of superfamily protein II	949273	951513	2	Promoter	0	133	1.54734	15.5165	13.3451
MSMEG_3104	Uncharacterized protein	3174269	3181049	1	Promoter	0	129	1.54648	15.082	12.9608
MSMEG_5195	Uncharacterized protein	5293902	5295236	2	Promoter	0	125	1.54558	14.6474	12.573
MSMEG_5487	Signal transduction histidine-protein kinase/phosphatase MprB (EC 2.7.13.3) (EC 3.1.3.-) (Mycobacterial persistence regulator B)	5569249	5571195	2	Promoter	0	134	1.54414	15.6429	13.456
MSMEG_6349	tRNA-Arg	6410091	6412683	2	Promoter	0	135	1.54325	15.7153	13.5189
MSMEG_5413	Exopolyphosphatase	5492550	5497570	2	Promoter	0	127	1.54271	14.8647	12.766
MSMEG_2774	Diguanylate cyclase (Ggdef) domain protein	2840038	2840952	2	Promoter	0	125	1.54268	14.6112	12.5404
MSMEG_1254	DEAD/DEAH box helicase	1339524	1340610	1	Exon (MSMEG_1254/MSMEG_1254, exon 1 of 1)	1680	124	1.5426	14.4639	12.4117
MSMEG_0879	Uncharacterized protein	965210	967446	2	Promoter	0	132	1.54188	15.4441	13.282
rrfB	5S ribosomal RNA	5024085	5024318	2	Promoter	0	130	1.54077	15.1487	13.0204
MSMEG_1059	IS1096, tnpA protein	1127607	1128428	2	Promoter	0	121	1.54017	14.1587	12.146
MSMEG_4536	TED domain-containing protein	4625170	4625656	2	Promoter	0	123	1.53994	14.4366	12.3878
MSMEG_1397	Transcriptional regulator, TetR family protein	1497191	1503124	1	Promoter	0	134	1.53986	15.6136	13.4301
MSMEG_1601	Uncharacterized protein	1686490	1690753	2	Promoter	0	131	1.5393	15.2699	13.128
MSMEG_3882	Glyoxalase family protein	3954200	3955899	2	Promoter	0	111	1.53835	12.9863	11.1235
tatA	Sec-independent protein translocase protein TatA	3959298	3960705	2	Promoter	0	126	1.53694	14.6795	12.6017
MSMEG_4234	Uncharacterized protein	4318686	4320977	2	Promoter	0	129	1.53671	15.0962	12.9734
cdsA	Phosphatidate cytidylyltransferase (EC 2.7.7.41)	2624769	2627484	1	Promoter	0	121	1.53665	14.1722	12.1574
MSMEG_2527	Uncharacterized protein	2614719	2616382	1	Promoter	0	108	1.5366	12.7146	10.8854
MSMEG_6116	OHCU_decarbox domain-containing protein	6176682	6178308	1	Promoter	0	127	1.53657	14.8427	12.7459
MSMEG_1831	Transcriptional regulator WhiB2	1905911	1908358	1	Promoter	0	130	1.53532	15.2178	13.0818
MSMEG_5702	Molybdenum cofactor synthesis domain protein	5786304	5788992	2	Promoter	0	124	1.53424	14.506	12.4486
MSMEG_3490	Putative membrane acyltransferase	3554819	3556839	2	Promoter	0	112	1.53173	13.0808	11.2065
MSMEG_5434	Uncharacterized protein	5516796	5519638	1	Promoter	0	129	1.53143	15.028	12.9122
MSMEG_3098	Uncharacterized protein	3172578	3173935	2	Promoter	0	103	1.52774	12.1125	10.3564
MSMEG_2622	Conserved hypothetical alanine rich protein	2704048	2707979	2	Promoter	0	127	1.52626	14.8229	12.7282
MSMEG_3865	Uncharacterized protein	3937545	3938860	1	Promoter	0	121	1.52608	14.1277	12.1193
MSMEG_0986	RemM protein	1059796	1062155	2	Promoter	0	125	1.52594	14.5694	12.5041
MSMEG_1671	Succinate dehydrogenase hydrophobic membrane anchor protein SdhD	1763169	1766868	2	Promoter	0	116	1.52592	13.5712	11.634
MSMEG_3637	CBS domain protein	3699387	3700042	1	Promoter	0	110	1.52571	12.875	11.026
MSMEG_0758	Uncharacterized protein	843946	845227	2	Promoter	0	123	1.52499	14.3609	12.3215
MSMEG_4909	DUF2017 domain-containing protein	5000367	5001424	2	Promoter	0	110	1.51882	12.8767	11.0276
MSMEG_3451	Short-chain dehydrogenase/reductase	3519804	3520287	2	Promoter	0	107	1.51814	12.5163	10.7113
MSMEG_1826	dTDP-RhA:a-D-GlcNAc-diphosphoryl polyprenol, a-3-L-rhamnosyl transferase	1901294	1903658	1	Promoter	0	110	1.51761	12.902	11.0497
MSMEG_3879	Short chain dehydrogenase	3952347	3953234	2	Promoter	0	102	1.51675	12.0329	10.2861
MSMEG_3228	Acyl-CoA thioesterase II	3309754	3311443	1	Promoter	0	105	1.51653	12.3613	10.5751
MSMEG_5081	Uncharacterized protein	5180327	5181538	2	Promoter	0	123	1.51646	14.3689	12.3286
MSMEG_0226	MmpS5 protein	253231	253875	2	Promoter	0	112	1.51539	13.0921	11.2163
MSMEG_5968	Polysaccharide biosynthesis protein	6033812	6035316	2	Promoter	0	117	1.51507	13.7479	11.7885
MSMEG_3179	Pyridoxamine 5'-phosphate oxidase family protein	3252824	3257150	2	Promoter	0	112	1.51467	13.1664	11.2813
MSMEG_3252	UPF0060 membrane protein MSMEG_3252/MSMEI_3169	3334840	3336238	1	Promoter	0	106	1.5143	12.4203	10.6273
MSMEG_1518	Uncharacterized protein	1611091	1615672	2	Promoter	0	124	1.51372	14.527	12.4668
MSMEG_2627	Uncharacterized protein	2708391	2712322	2	Promoter	0	112	1.51332	13.1512	11.2681
MSMEG_5091	Uncharacterized protein	5191773	5192519	1	Promoter	0	95	1.50852	11.2095	9.55568
MSMEG_6892	Replicative DNA helicase (EC 3.6.4.12)	6939986	6943649	2	Promoter	0	120	1.50813	14.0756	12.0751
MSMEG_3481	O-succinylbenzoate synthase	3548071	3549319	2	Promoter	0	97	1.50803	11.424	9.74639
efp	Elongation factor P (EF-P)	3107181	3109050	1	Promoter	0	104	1.50791	12.2709	10.4958
MSMEG_4237	Probable conserved transmembrane protein	4321132	4326804	2	Promoter	0	119	1.50689	13.8971	11.9195
MSMEG_5874	tRNA-Thr	5937762	5938265	1	Promoter	0	113	1.50487	13.3017	11.3991
MSMEG_3187	Putative acyltransferase domain protein	3265448	3268424	2	Promoter	0	103	1.50366	12.0632	10.3131
MSMEG_3247	Branched-chain amino acid ABC transporter substrate-binding protein	3329453	3330802	1	Promoter	0	98	1.50362	11.5449	9.85474
MSMEG_4053	Transcriptional regulatory protein	4125333	4125720	2	Exon (MSMEG_4053/MSMEG_4053, exon 1 of 1)	1121	98	1.50362	11.5449	9.85474
MSMEG_6024	Acetoacetyl-CoA synthase (EC 6.2.1.16)	6092213	6093025	2	Exon (MSMEG_6024/MSMEG_6024, exon 1 of 1)	302	120	1.50355	13.9932	12.0031
MSMEG_1433	Thioesterase	1536466	1543048	2	Promoter	0	121	1.50264	14.118	12.1109
ksgA	Ribosomal RNA small subunit methyltransferase A (EC 2.1.1.182) (16S rRNA (adenine(1518)-N(6)/adenine(1519)-N(6))-dimethyltransferase) (16S rRNA dimethyladenosine transferase) (16S rRNA dimethylase) (S-adenosylmethionine-6-N', N'-adenosyl(rRNA) dimethyltransferase)	5521006	5522780	2	Promoter	0	112	1.50247	13.0842	11.2097
MSMEG_6757	Glycerol operon regulatory protein	6801539	6807888	2	Promoter	0	117	1.50182	13.7012	11.7475
MSMEG_3081	Probable cell division protein WhiA	3153345	3155905	1	Promoter	0	106	1.50167	12.4776	10.6769
MSMEG_3643	Uncharacterized protein	3710396	3714337	1	Promoter	0	111	1.50034	13.0062	11.1409
MSMEG_6204	tRNA-Pro	6272112	6272676	1	Promoter	0	115	1.49816	13.5285	11.5968
MSMEG_0007	DUF3566 domain-containing protein	8844	10838	1	Promoter	0	119	1.49774	13.9238	11.9429
MSMEG_2691	Acetyltransferase, gnat family protein	2767372	2769498	2	Promoter	0	103	1.49515	12.1248	10.3672
MSMEG_1634	Probable forkhead-associated protein	1726518	1729035	1	Promoter	0	108	1.49502	12.6233	10.805
MSMEG_1286	Sulfatase family protein	1377066	1377537	2	Promoter	0	108	1.49467	12.6735	10.8491
MSMEG_0944	DNA binding domain, excisionase family protein	1023806	1027736	1	Promoter	0	117	1.49401	13.7447	11.7855
MSMEG_4691	HNH nuclease	4777321	4778617	1	Promoter	0	102	1.49401	11.9915	10.2498
MSMEG_4244	Phospho-2-dehydro-3-deoxyheptonate aldolase AroG (EC 2.5.1.54) (3-deoxy-D-arabino-heptulosonate 7-phosphate synthase) (DAHP synthase) (Phospho-2-keto-3-deoxyheptonate aldolase)	4327279	4329370	2	Promoter	0	104	1.49351	12.2564	10.4832
MSMEG_4897	tRNA-Leu	4991805	4994287	2	Promoter	0	105	1.49336	12.3762	10.5886
MSMEG_3363	Regulatory protein, TetR	3436328	3437707	1	Promoter	0	77	1.49318	9.14138	7.70034
MSMEG_6363	Cysteine desulfurase family protein	6419246	6420974	2	Promoter	0	115	1.49314	13.4922	11.5651
MSMEG_4917	Tetratricopeptide repeat domain protein	5013618	5017692	2	Promoter	0	113	1.49256	13.1894	11.301
MSMEG_0830	Acetyltransferase, gnat family protein	918291	922789	2	Promoter	0	115	1.49215	13.4539	11.5313
MSMEG_6255	DUF4185 domain-containing protein	6320011	6323072	2	Promoter	0	108	1.49205	12.6721	10.848
MSMEG_4727	Mycocerosic acid synthase-like polyketide synthase (MAS-like PKS) (EC 2.3.1.-) (Polyketide synthase Pks5)	4818392	4819289	1	Promoter	0	107	1.49181	12.508	10.7038
MSMEG_0549	ABC transporter, permease protein	626663	627714	2	Promoter	0	93	1.49112	10.9916	9.36097
nrdR	Transcriptional repressor NrdR	2814202	2815003	1	Promoter	0	104	1.49098	12.23	10.46
MSMEG_5424	Transcriptional regulator, TetR family protein	5507904	5509834	2	Promoter	0	107	1.4892	12.5071	10.7034
MSMEG_0387	Rmt2 protein	435202	442221	1	Promoter	0	114	1.48876	13.415	11.4981
MSMEG_5755	tRNA-Phe	5833749	5834971	2	Promoter	0	116	1.48805	13.5409	11.6073
MSMEG_1930	DEAD/DEAH box helicase	2009157	2011191	2	Promoter	0	112	1.48568	13.1123	11.2342
pyk	Pyruvate kinase (EC 2.7.1.40)	3308567	3309450	1	Promoter	0	94	1.48455	11.0918	9.45049
MSMEG_6451	Transcriptional regulator, ArsR family protein	6513576	6514137	1	Exon (MSMEG_6450/MSMEG_6450, exon 1 of 1)	-530	93	1.48432	10.9931	9.36204
MSMEG_1486	RNA polymerase sigma-70 factor	1575113	1578567	1	Promoter	0	112	1.48345	13.0874	11.2124
MSMEG_6620	Uncharacterized protein	6673828	6674564	2	Promoter	0	102	1.48295	12.04	10.2924
murE	UDP-N-acetylmuramoyl-L-alanyl-D-glutamate--2,6-diaminopimelate ligase (EC 6.3.2.13) (Meso-A2pm-adding enzyme) (Meso-diaminopimelate-adding enzyme) (UDP-MurNAc-L-Ala-D-Glu:meso-diaminopimelate ligase) (UDP-MurNAc-tripeptide synthetase) (UDP-N-acetylmuramyl-tripeptide synthetase)	4315766	4317082	2	Promoter	0	94	1.48251	11.0566	9.41915
MSMEG_5786	Thiredoxin	5858398	5862776	1	Promoter	0	112	1.48234	13.0751	11.2018
MSMEG_4280	Short chain dehydrogenase	4366382	4372950	2	Promoter	0	103	1.4812	12.1289	10.3706
MSMEG_5695	Glutathione S-transferase	5782247	5783753	2	Promoter	0	110	1.47857	12.9003	11.0481
aroB	3-dehydroquinate synthase (DHQS) (EC 4.2.3.4)	3103546	3105618	1	Promoter	0	86	1.47823	10.2322	8.68241
MSMEG_4646	Pyruvate synthase	4730893	4735173	2	Promoter	0	101	1.47774	11.8274	10.1054
MSMEG_6270	Uncharacterized protein	6334336	6336342	2	Promoter	0	111	1.47692	13.0151	11.1488
MSMEG_0077	Uncharacterized protein	100195	103202	2	Promoter	0	100	1.47537	11.8038	10.0843
purD	Phosphoribosylamine--glycine ligase (EC 6.3.4.13) (GARS) (Glycinamide ribonucleotide synthetase) (Phosphoribosylglycinamide synthetase)	5917999	5919763	2	Promoter	0	93	1.47507	10.9664	9.33856
MSMEG_1366	ABC transporter, ATP-binding protein	1458182	1459935	1	Promoter	0	111	1.4748	12.9917	11.1284
MSMEG_2579	Zinc metalloprotease Rip1 (EC 3.4.24.-) (Regulator of sigma KLM proteases) (S2P endopeptidase) (Site-2-type intramembrane protease) (site-2 protease Rip1) (S2P protease Rip1)	2661055	2664073	1	Promoter	0	96	1.47416	11.2609	9.60103
MSMEG_0965	Porin MspA	1038130	1040030	1	Promoter	0	102	1.47414	11.9667	10.2278
MSMEG_3026	Putative pre-16S rRNA nuclease (EC 3.1.-.-)	3096691	3100906	1	Promoter	0	93	1.47414	10.995	9.36377
MSMEG_1611	Transcriptional regulator, TetR family protein, putative	1698434	1700517	1	Promoter	0	86	1.47406	10.1965	8.65028
MSMEG_2612	Hydrolase_4 domain-containing protein	2692528	2695524	2	Promoter	0	97	1.47356	11.388	9.71424
MSMEG_5127	Uncharacterized protein	5227871	5229122	1	Promoter	0	97	1.47333	11.4388	9.75967
MSMEG_0225	MmpL4 protein	249531	253043	2	Promoter	0	89	1.47286	10.5424	8.96012
MSMEG_1258	IS1096, tnpA protein	1348270	1348480	2	Promoter	-79	81	1.47255	9.65174	8.1608
MSMEG_2476	MarR family protein transcriptional regulatory protein	2560599	2560910	2	Promoter	0	81	1.47255	9.65174	8.1608
MSMEG_2350	Probable S-adenosylmethionine-dependent methyltransferase MSMEG_2350/MSMEI_2290 (EC 2.1.1.-)	2432069	2434443	2	Promoter	0	97	1.47236	11.3764	9.70394
MSMEG_3894	Proteasome subunit alpha (EC 3.4.25.1) (20S proteasome alpha subunit) (Proteasome core protein PrcA)	3966122	3970129	2	Promoter	0	99	1.47126	11.6307	9.93115
MSMEG_2045	Monoxygenase	2122839	2123472	1	Promoter	0	96	1.46998	11.3537	9.68335
MSMEG_3182	Uncharacterized protein	3257600	3258884	1	Promoter	0	90	1.46922	10.6031	9.01416
purQ	Phosphoribosylformylglycinamidine synthase subunit PurQ (FGAM synthase) (EC 6.3.5.3) (Formylglycinamide ribonucleotide amidotransferase subunit I) (FGAR amidotransferase I) (FGAR-AT I) (Glutaminase PurQ) (EC 3.5.1.2) (Phosphoribosylformylglycinamidine synthase subunit I)	5897910	5899623	2	Promoter	0	101	1.4691	11.8738	10.1463
MSMEG_0380	MmpS4 (MmpS4 protein)	425085	431493	1	Promoter	0	104	1.46877	12.2664	10.4922
MSMEG_5121	Aminotransferase (EC 2.6.1.-)	5219641	5221516	2	Promoter	0	103	1.46815	12.1282	10.3702
MSMEG_6768	Halogenase	6818141	6818430	2	Promoter	0	95	1.46685	11.2185	9.56371
MSMEG_4044	GAF domain protein	4117408	4117752	2	Promoter	0	84	1.46656	10.0008	8.47475
MSMEG_4094	Acyl-CoA dehydrogenase	4171508	4171906	2	Exon (MSMEG_4094/MSMEG_4094, exon 1 of 1)	237	72	1.46597	8.65847	7.26398
MSMEG_6356	Probable transcriptional regulator, AraC family protein, putative	6414996	6415530	2	Promoter	0	97	1.46498	11.4407	9.7615
MSMEG_5685	DNA-binding protein	5774371	5776654	1	Promoter	0	101	1.46461	11.8555	10.1299
MSMEG_5259	Thioredox_DsbH domain-containing protein	5352902	5355497	2	Promoter	0	107	1.46437	12.6153	10.798
MSMEG_2093	sRNA	2168934	2169818	1	Promoter	0	105	1.46413	12.3501	10.5655
MSMEG_4179	Probable conserved integral membrane protein	4257107	4258746	2	Promoter	0	88	1.46376	10.3732	8.80882
MSMEG_0023	Cell wall synthesis protein CwsA (Cell wall synthesis and cell shape protein A)	45094	46968	2	Promoter	0	105	1.4631	12.3395	10.5561
MSMEG_0848	NADH ubiquinone oxidoreductase subunit 5	932562	933906	2	Promoter	0	100	1.46254	11.8087	10.0888
MSMEG_5279	Rhodanese domain-containing protein	5371533	5372029	2	Promoter	127	96	1.46191	11.2775	9.61557
MSMEG_4492	Amidase	4572130	4572705	1	Promoter	0	96	1.46079	11.267	9.60634
MSMEG_1875	Sensor histidine kinase MtrB (EC 2.7.13.3)	1950372	1951986	1	Promoter	0	94	1.46005	11.1289	9.48372
MSMEG_6414	Septum_form domain-containing protein	6485099	6486395	1	Promoter	0	104	1.45938	12.1703	10.4075
MSMEG_6890	Antibiotic biosynthesis monooxygenase domain protein	6937378	6939797	1	Exon (MSMEG_6892/MSMEG_6892, exon 1 of 1)	326	85	1.45854	10.0974	8.56112
MSMEG_1914	ECF RNA polymerase sigma factor SigH (ECF sigma factor SigH) (Alternative RNA polymerase sigma factor SigH) (RNA polymerase sigma-H factor) (Sigma-H factor)	1996751	1999113	1	Promoter	0	101	1.45798	11.8948	10.1647
MSMEG_4182	Arabinose-proton symporter	4260011	4261108	2	Promoter	0	88	1.45748	10.3718	8.80764
MSMEG_3641	VWFA domain-containing protein	3702878	3708155	1	Promoter	0	92	1.45738	10.8425	9.22788
MSMEG_5670	Efflux membrane protein	5762733	5765125	2	Promoter	0	102	1.45666	12.0122	10.2679
cobA	Uroporphyrin-III C-methyltransferase (EC 2.1.1.107)	2699020	2699775	1	Promoter	0	87	1.45643	10.3105	8.75241
MSMEG_0032	Cell cycle protein, FtsW/RodA/SpoVE family protein	53888	58649	2	Promoter	0	104	1.45511	12.2575	10.4838
MSMEG_1337	tRNA-Thr	1435659	1440876	1	Promoter	0	104	1.45511	12.2575	10.4838
MSMEG_1679	Peptidase M20 domain-containing protein 2	1770302	1778588	2	Promoter	0	91	1.45301	10.7513	9.14641
MSMEG_5128	Uncharacterized protein	5229616	5230394	2	Promoter	0	96	1.45291	11.324	9.65694
MSMEG_5057	SUFU domain-containing protein	5158152	5164778	2	Promoter	0	93	1.45263	10.9305	9.30631
MSMEG_3500	Uncharacterized protein	3563849	3567256	1	Promoter	0	79	1.45235	9.43995	7.9697
MSMEG_5868	Uncharacterized protein	5933620	5934480	2	Promoter	0	92	1.45155	10.9208	9.29772
MSMEG_2744	Thymidylate synthase	2815502	2817114	2	Promoter	0	89	1.45121	10.527	8.94625
MSMEG_2767	AB hydrolase-1 domain-containing protein	2833214	2834640	2	Promoter	0	91	1.45071	10.7831	9.17489
MSMEG_1817	Probable conserved transmembrane protein	1892513	1894240	2	Promoter	0	95	1.45002	11.1671	9.51767
MSMEG_0048	Pyridoxamine 5'-phosphate oxidase family protein	68496	69101	1	Exon (MSMEG_0048/MSMEG_0048, exon 1 of 1)	232	90	1.4499	10.6198	9.02896
MSMEG_3117	Cytochrome aa3 controlling protein	3192273	3193127	2	Promoter	0	85	1.44981	10.0462	8.5156
MSMEG_4847	Transcriptional regulator, TetR family protein	4942199	4943169	1	Promoter	0	90	1.44976	10.6967	9.09774
MSMEG_0736	Uncharacterized protein	823052	824672	1	Promoter	0	98	1.4484	11.5415	9.85158
MSMEG_6391	Propionyl-CoA carboxylase beta chain (EC 6.4.1.3)	6455138	6464942	2	Promoter	0	100	1.44803	11.7972	10.0788
MSMEG_6939	Soj family protein	6982477	6987304	2	Promoter	0	101	1.44785	11.9251	10.1913
MSMEG_2619	Efflux protein	2699957	2703314	1	Promoter	0	92	1.4473	10.8827	9.26381
MSMEG_3139	Enoyl-CoA hydratase/isomerase	3212066	3213698	1	Promoter	0	86	1.44717	10.2325	8.68249
MSMEG_0373	3-ketoacyl-CoA thiolase (EC 2.3.1.16)	417679	418200	1	Exon (MSMEG_0374/MSMEG_0374, exon 1 of 1)	1324	95	1.4469	11.1645	9.51533
MSMEG_5775	LytR/CpsA/Psr family protein	5846589	5848151	1	Promoter	0	98	1.44449	11.5046	9.8184
ehuB	Ectoine/hydroxyectoine ABC transporter solute-binding protein	5445794	5446374	1	Promoter	0	74	1.44248	8.88714	7.47104
MSMEG_6516	Uncharacterized protein	6579711	6581190	2	Promoter	0	100	1.44235	11.7426	10.0302
MSMEG_2357	Cysteine desulfurase (EC 2.8.1.7)	2437714	2440317	1	Promoter	0	80	1.44226	9.54448	8.06378
MSMEG_4063	Amidohydrolase family protein	4134984	4136046	2	Exon (MSMEG_4062/MSMEG_4062, exon 1 of 1)	190	61	1.44194	7.46246	6.18395
MSMEG_0949	HAD-superfamily protein subfamily protein IB hydrolase, TIGR01490	1027977	1033888	2	Promoter	0	97	1.44162	11.4777	9.79473
MSMEG_4215	Phosphoribosyltransferase	4297967	4302331	1	Promoter	0	94	1.44094	11.0846	9.44406
MSMEG_6285	DNA polymerase III subunit gamma/tau (EC 2.7.7.7)	6350384	6354435	2	Promoter	0	97	1.44068	11.4689	9.78709
MSMEG_0904	Probable conserved membrane protein	990351	992014	1	Promoter	0	87	1.44048	10.3063	8.74867
MSMEG_4300	Transcription regulator AmtR	4388615	4391318	2	Promoter	0	90	1.44022	10.6913	9.09284
MSMEG_5051	Major facilitator superfamily protein	5147386	5151893	1	Promoter	0	94	1.43997	11.0759	9.43622
MSMEG_3861	Amidohydrolase 3	3933645	3935073	2	Promoter	0	80	1.43994	9.52666	8.04775
ehuD	Ectoine/hydroxyectoine ABC transporter, permease protein EhuD	5447485	5447876	1	Promoter	0	74	1.4392	8.8742	7.45929
MSMEG_1999	Uncharacterized protein	2081135	2081568	2	Promoter	0	80	1.43763	9.56067	8.07841
MSMEG_2368	Transcriptional regulator, TetR family protein domain protein, putative	2449955	2451967	2	Promoter	0	82	1.43732	9.78526	8.28123
MSMEG_2783	Uncharacterized protein	2849260	2850939	1	Promoter	0	84	1.43534	9.92935	8.41065
MSMEG_4895	Uncharacterized protein	4990802	4991648	2	Promoter	0	84	1.43532	10.0065	8.47977
MSMEG_0638	Conserved hypothetical proline and threonine rich protein	719063	719820	1	Promoter	0	87	1.43529	10.2634	8.70991
MSMEG_5691	Uncharacterized protein	5778381	5779627	2	Promoter	0	89	1.43525	10.5715	8.98588
MSMEG_2554	Phosphotransferase enzyme family protein	2638814	2639182	2	Promoter	0	84	1.43428	9.9981	8.47224
MSMEG_5535	Uncharacterized protein	5624854	5626297	1	Promoter	0	90	1.43426	10.6658	9.06987
ectA	L-2,4-diaminobutyric acid acetyltransferase (DABA acetyltransferase) (EC 2.3.1.178)	3973089	3973455	2	Promoter	0	75	1.43408	8.96185	7.53832
MSMEG_0913	Methoxy mycolic acid synthase 1 (EC 2.1.1.-)	997328	998924	1	Promoter	0	91	1.4333	10.7602	9.15414
MSMEG_0645	Putative beta-1,3-glucanase	727320	728849	1	Promoter	0	86	1.43326	10.2468	8.69516
MSMEG_5888	Uncharacterized protein	5949241	5951894	1	Promoter	0	90	1.43233	10.6237	9.03241
MSMEG_2777	Alpha/beta hydrolase fold	2841633	2844245	1	Promoter	0	80	1.43211	9.54442	8.06378
MSMEG_5514	Uncharacterized protein	5600706	5602473	2	Exon (MSMEG_5513/MSMEG_5513, exon 1 of 1)	185	77	1.43147	9.19278	7.7468
MSMEG_5517	Uncharacterized protein	5605307	5607475	2	Promoter	0	91	1.43141	10.7439	9.13992
MSMEG_1842	Transcriptional regulator, TetR family protein	1917004	1917423	1	Exon (MSMEG_1842/MSMEG_1842, exon 1 of 1)	608	84	1.43016	9.96547	8.44295
MSMEG_4804	Uncharacterized protein	4903674	4904661	1	Promoter	0	79	1.42993	9.45103	7.97954
MSMEG_5607	Uncharacterized protein	5693081	5693351	1	Promoter	0	82	1.42901	9.70038	8.20446
MSMEG_0929	ErfK/YbiS/YcfS/YnhG family protein	1009796	1014166	1	Promoter	0	94	1.42882	11.1049	9.46204
MSMEG_4197	Uncharacterized protein	4275356	4277399	1	Promoter	0	74	1.42801	8.83704	7.42601
MSMEG_6141	N-acyl-D-glutamate amidohydrolase	6208495	6209347	2	Promoter	0	76	1.42754	9.10039	7.66332
MSMEG_5965	Uncharacterized protein	6029190	6029593	1	Exon (MSMEG_5965/MSMEG_5965, exon 1 of 1)	886	82	1.42601	9.75415	8.25319
MSMEG_1245	Phosphoadenosine phosphosulfate reductase	1320009	1325512	1	Promoter	0	87	1.42554	10.3119	8.75365
metH	Methionine synthase (EC 2.1.1.13) (5-methyltetrahydrofolate--homocysteine methyltransferase)	4264725	4265374	2	Promoter	0	84	1.42518	9.92649	8.40791
gyrA	DNA gyrase subunit A (EC 5.6.2.2)	6516	8466	1	Promoter	0	74	1.42517	8.90447	7.48654
MSMEG_5797	Uncharacterized protein	5864715	5866320	1	Promoter	0	94	1.42359	11.0592	9.42106
MSMEG_3764	UPF0434 protein MSMEG_3764	3829932	3831448	2	Promoter	0	78	1.42347	9.27576	7.82156
MSMEG_4295	Hydrolase, alpha/beta fold family protein	4382762	4383870	2	Promoter	0	77	1.42331	9.14699	7.70539
MSMEG_5585	Uncharacterized protein	5675411	5675925	2	Promoter	0	83	1.42318	9.86003	8.34852
MSMEG_0677	tRNA-Gly	759751	760266	2	Promoter	0	89	1.42304	10.5461	8.96319
MSMEG_6081	Uncharacterized protein	6144593	6148571	2	Promoter	0	91	1.42245	10.7953	9.18578
MSMEG_3032	Uncharacterized protein	3105843	3106567	2	Promoter	0	66	1.42236	8.00569	6.6738
MSMEG_4604	Uncharacterized protein	4692264	4692704	2	Promoter	0	75	1.422	8.95917	7.53606
MSMEG_3453	Uncharacterized protein	3520939	3521889	2	Promoter	0	72	1.42153	8.64976	7.2561
purF	Amidophosphoribosyltransferase (ATase) (EC 2.4.2.14) (Glutamine phosphoribosylpyrophosphate amidotransferase) (GPATase)	5867399	5869450	2	Promoter	0	84	1.4215	10.0252	8.49646
MSMEG_4593	Acyl-CoA dehydrogenase	4684345	4684778	1	Promoter	0	78	1.4214	9.2609	7.80821
MSMEG_2937	Pyridoxal 5'-phosphate synthase subunit PdxS (PLP synthase subunit PdxS) (EC 4.3.3.6) (Pdx1)	2999424	2999912	1	Promoter	0	77	1.42129	9.18365	7.73864
MSMEG_1515	Two-component sensor histidine kinase	1607090	1609137	2	Promoter	0	82	1.42115	9.76815	8.26571
MSMEG_2105	ATP dependent DNA ligase	2182891	2183759	2	Promoter	0	61	1.4211	7.42945	6.15393
MSMEG_0399	Conserved domain protein (MbtH)	447368	467058	1	Promoter	0	92	1.41919	10.8947	9.27451
MSMEG_6360	tRNA-Ser	6417218	6418081	2	Promoter	0	85	1.41801	10.1249	8.58603
MSMEG_0794	SGNH_hydro domain-containing protein	877853	881197	1	Promoter	0	85	1.41711	10.1179	8.57972
MSMEG_3297	Transcriptional regulator, CadC	3376069	3376388	1	Promoter	0	62	1.41691	7.49789	6.21567
MSMEG_2963	Bacterial extracellular solute-binding protein, family protein 5	3022622	3027164	1	Promoter	0	75	1.41685	8.97464	7.55004
MSMEG_4174	Transcriptional regulator, IclR family protein	4253767	4254052	2	Promoter	0	54	1.41655	6.61299	5.41731
MSMEG_4699	NAD-specific glutamate dehydrogenase (NAD-GDH) (EC 1.4.1.2) (NAD(+)-dependent glutamate dehydrogenase)	4786558	4789138	2	Promoter	0	77	1.41637	9.22514	7.7759
MSMEG_4248	1-acylglycerol-3-phosphate O-acyltransferase	4331463	4334012	2	Promoter	0	77	1.41631	9.1994	7.75281
MSMEG_0172	Probable conserved transmembrane protein, putative	197140	198328	2	Promoter	0	83	1.41583	9.90554	8.38924
MSMEG_0415	NADH-fmn oxidoreductase	492029	492991	1	Promoter	0	80	1.41512	9.54575	8.06483
MSMEG_1238	Type III restriction enzyme, res subunit	1307912	1310275	1	Promoter	0	83	1.41482	9.84732	8.33708
MSMEG_4405	RNA polymerase sigma factor	4495390	4495725	2	Promoter	0	50	1.41317	6.25066	5.0898
MSMEG_5220	Esterase/lipase/thioesterase	5315072	5319974	2	Promoter	0	83	1.41302	9.83385	8.32495
MSMEG_5104	2,3,4,5-tetrahydropyridine-2,6-dicarboxylate N-succinyltransferase (EC 2.3.1.117) (Tetrahydrodipicolinate N-succinyltransferase) (THDP succinyltransferase) (THP succinyltransferase) (Tetrahydropicolinate succinylase)	5205757	5207372	1	Promoter	0	71	1.41286	8.56745	7.18186
MSMEG_4902	Metal-dependent hydrolase of the beta-lactamase superfamily protein III	4994827	4996160	2	Promoter	0	85	1.4127	10.0839	8.54934
MSMEG_1617	Kumamolisin	1707875	1709073	2	Promoter	0	78	1.40996	9.30679	7.84961
MSMEG_1639	Uncharacterized protein	1732139	1736593	1	Promoter	0	77	1.40962	9.17823	7.73358
MSMEG_6044	Periplasmic binding proteins and sugar binding domain of the LacI family protein, putative	6112051	6112570	2	Promoter	0	80	1.40882	9.55092	8.06949
MSMEG_3674	Uncharacterized protein	3740967	3741600	1	Promoter	0	70	1.40851	8.46382	7.08794
MSMEG_5657	Transcriptional regulator, LysR family protein	5747718	5748120	2	Exon (MSMEG_5657/MSMEG_5657, exon 1 of 1)	272	68	1.40768	8.20599	6.85431
MSMEG_6386	Galactan 5-O-arabinofuranosyltransferase (EC 2.4.2.46) (Arabinofuranosyltransferase AftA)	6441333	6443045	1	Promoter	0	76	1.40767	9.13975	7.69903
MSMEG_0551	ABC nitrate/sulfonate/bicarbonate transporter, ATPase subunit	628534	629570	2	Promoter	0	70	1.40732	8.40591	7.03562
MSMEG_0412	PE	488374	489923	1	Promoter	0	78	1.40703	9.2588	7.80634
MSMEG_0359	Alpha-(1->3)-arabinofuranosyltransferase (EC 2.4.2.47) (Arabinofuranan 3-O-arabinosyltransferase)	400876	401718	2	Promoter	0	85	1.40677	10.0391	8.50931
MSMEG_5068	Iron-sulfur cluster carrier protein	5168557	5173550	1	Promoter	0	80	1.40617	9.53211	8.05268
MSMEG_2826	PIN_8 domain-containing protein	2888553	2889168	2	Exon (MSMEG_2826/MSMEG_2826, exon 1 of 1)	1003	66	1.406	8.01909	6.68591
MSMEG_0222	DUF2786 domain-containing protein	248194	248747	1	Promoter	0	71	1.40574	8.52219	7.14092
MSMEG_5870	Sensor histidine kinase PhoR	5934652	5937165	2	Promoter	0	78	1.40564	9.35236	7.89075
MSMEG_5268	Uncharacterized protein	5360513	5361727	2	Promoter	0	74	1.40342	8.91265	7.49391
MSMEG_2820	Uncharacterized protein	2882783	2884885	1	Promoter	0	74	1.40323	8.88377	7.46786
MSMEG_2405	MarR-family protein transcriptional regulator	2488030	2490436	2	Promoter	0	76	1.4032	9.13475	7.69438
MSMEG_6127	Anti-sigma factor antagonist	6189790	6191357	1	Promoter	0	83	1.4031	9.88665	8.37238
MSMEG_3215	ABC-type molybdenum transport system, ATPase component/photorepair protein PhrA	3293045	3293715	2	Exon (MSMEG_3214/MSMEG_3214, exon 1 of 1)	424	64	1.40225	7.80064	6.48875
MSMEG_6397	Uncharacterized protein	6467068	6468489	2	Promoter	0	82	1.40171	9.70133	8.20533
MSMEG_3360	Transcriptional regulator, putative	3433811	3434221	2	Promoter	57	49	1.40145	6.12658	4.97797
MSMEG_2106	Putative transcriptional regulator	2184089	2184772	2	Exon (MSMEG_2107/MSMEG_2107, exon 1 of 1)	477	59	1.40063	7.23187	5.97546
MSMEG_3316	Transporter, major facilitator family protein	3395897	3396117	2	Exon (MSMEG_3316/MSMEG_3316, exon 1 of 1)	1110	59	1.40051	7.18331	5.93205
MSMEG_1674	Uncharacterized protein	1767081	1767652	2	Promoter	0	72	1.40043	8.61486	7.22461
MSMEG_2738	Biotin sulfoxide reductase (EC 1.-.-.-)	2809637	2813356	2	Promoter	0	72	1.40043	8.61486	7.22461
MSMEG_3209	Phosphoribosyl isomerase A (1-(5-phosphoribosyl)-5-[(5-phosphoribosylamino)methylideneamino] imidazole-4-carboxamide isomerase) (EC 5.3.1.16) (N-(5'-phosphoribosyl)anthranilate isomerase) (PRAI) (EC 5.3.1.24) (Phosphoribosylformimino-5-aminoimidazole carboxamide ribotide isomerase)	3285098	3288266	1	Promoter	0	66	1.39977	7.98293	6.65296
MSMEG_1477	Major facilitator superfamily protein	1569170	1569628	1	Promoter	0	69	1.39941	8.35764	6.99151
MSMEG_4141	Bac_luciferase domain-containing protein	4221027	4221426	1	Promoter	0	57	1.39924	7.01534	5.77999
MSMEG_1330	MarR-family protein transcriptional regulator	1430166	1430611	2	Promoter	0	73	1.39829	8.7519	7.34878
MSMEG_6195	Ion-transporting ATPase	6259981	6261416	1	Promoter	0	71	1.39826	8.48113	7.1034
uvrB	UvrABC system protein B (Protein UvrB) (Excinuclease ABC subunit B)	3887187	3887537	2	Promoter	33	62	1.39674	7.53887	6.25239
MSMEG_3489	SGNH_hydro domain-containing protein	3553342	3554639	2	Promoter	0	62	1.39594	7.58488	6.29413
MSMEG_5784	Transcriptional regulatory protein	5856225	5857804	2	Promoter	0	76	1.3956	9.13482	7.69442
MSMEG_0557	Uncharacterized protein	633878	634323	1	Promoter	0	73	1.39551	8.7096	7.31036
MSMEG_1416	Pyridine nucleotide-disulphide oxidoreductase	1518618	1520042	1	Exon (MSMEG_1416/MSMEG_1416, exon 1 of 1)	228	61	1.3953	7.45591	6.17802
MSMEG_5247	PhoH family protein	5339953	5342836	2	Promoter	0	79	1.39528	9.45709	7.98494
MSMEG_6920	Uncharacterized protein	6962868	6964597	1	Promoter	0	79	1.39528	9.45709	7.98494
MSMEG_0243	MHB domain-containing protein	273776	275229	1	Promoter	0	77	1.39508	9.20631	7.7589
MSMEG_5422	Nucleoside triphosphate pyrophosphohydrolase (NTP-PPase) (EC 3.6.1.8)	5504268	5505258	2	Promoter	0	65	1.39486	7.86747	6.54929
MSMEG_0688	Aspartate aminotransferase	772093	772644	2	Exon (MSMEG_0688/MSMEG_0688, exon 1 of 1)	218	74	1.39453	8.87841	7.4631
MSMEG_4325	Malonyl CoA-acyl carrier protein transacylase (MCT) (EC 2.3.1.39)	4411916	4417319	1	Promoter	0	76	1.39372	9.07285	7.63834
MSMEG_0250	Membrane protein, MmpL family protein	282321	284027	2	Promoter	0	77	1.39365	9.24689	7.79551
MSMEG_6073	Uncharacterized tRNA/rRNA methyltransferase MSMEG_6073/MSMEI_5913 (EC 2.1.1.-)	6137289	6143197	2	Promoter	0	84	1.3934	9.94221	8.42199
MSMEG_0408	Polyketide synthase (Type I modular polyketide synthase)	479954	480353	2	Exon (MSMEG_0408/MSMEG_0408, exon 1 of 1)	2218	66	1.39334	8.00176	6.67015
MSMEG_3737	Probable membrane transporter protein	3802473	3803025	2	Promoter	0	66	1.39287	7.9441	6.61774
MSMEG_6400	Probable conserved transmembrane protein	6470132	6479295	2	Promoter	0	74	1.39211	8.88823	7.47209
MSMEG_5238	Uncharacterized protein	5329610	5330671	2	Promoter	0	72	1.39204	8.60118	7.21241
MSMEG_4555	LppR protein	4647370	4648353	2	Promoter	0	62	1.39185	7.56328	6.27463
MSMEG_6459	Ferredoxin-dependent glutamate synthase 1 (EC 1.4.7.1)	6525529	6527080	2	Promoter	0	68	1.39134	8.18544	6.83585
MSMEG_3141	Conserved domain protein	3214110	3220093	1	Promoter	0	69	1.39082	8.25732	6.90097
MSMEG_5537	Conserved integral membrane protein	5627372	5628166	2	Promoter	0	75	1.39068	8.9292	7.50862
MSMEG_6916	Short chain dehydrogenase	6958392	6962679	1	Promoter	0	72	1.3902	8.65245	7.25854
MSMEG_4190	Inositol monophosphatase family protein	4270833	4272776	2	Promoter	0	68	1.38953	8.17522	6.82674
MSMEG_6098	Chalcone/stilbene synthase family protein	6161492	6162121	2	Promoter	0	70	1.38907	8.42173	7.04977
MSMEG_4360	DUF4185 domain-containing protein	4448634	4449008	2	Promoter	0	62	1.38887	7.54783	6.26058
ilvD	Dihydroxy-acid dehydratase (DAD) (EC 4.2.1.9)	257206	257561	2	Exon (MSMEG_0228/MSMEG_0228, exon 1 of 1)	1727	72	1.38864	8.66806	7.27274
relA	GTP pyrophosphokinase (EC 2.7.6.5)	3028053	3028916	1	Promoter	0	61	1.38842	7.47062	6.19132
MSMEG_6935	N-acetylmuramoyl-L-alanine amidase (EC 3.5.1.28)	6978127	6980393	1	Promoter	0	79	1.38827	9.41089	7.94341
MSMEG_0119	Uncharacterized protein	141496	142008	2	Promoter	0	76	1.38805	9.03723	7.60645
MSMEG_2679	Uncharacterized protein	2755989	2756258	1	Promoter	0	52	1.38801	6.41691	5.24097
MSMEG_4270	Adenosine kinase (EC 2.7.1.20)	4353760	4358370	2	Promoter	0	71	1.38716	8.53509	7.15266
leuB	3-isopropylmalate dehydrogenase (EC 1.1.1.85) (3-IPM-DH) (Beta-IPM dehydrogenase) (IMDH)	2460354	2463674	1	Promoter	0	68	1.38686	8.16037	6.81334
phoU	Phosphate-specific transport system accessory protein PhoU	5848308	5849799	1	Promoter	0	73	1.3868	8.78141	7.3751
MSMEG_3004	Uncharacterized protein	3070089	3072704	1	Promoter	0	61	1.38615	7.40928	6.13541
amt	Ammonium transporter	2507911	2508363	1	Promoter	0	63	1.38578	7.65668	6.35899
MSMEG_0028	Serine/threonine-protein kinase PknB (EC 2.7.11.1)	49755	52005	2	Promoter	0	73	1.38574	8.72546	7.32484
MSMEG_6180	Secreted protein	6250878	6253123	2	Promoter	0	74	1.38559	8.84859	7.43629
MSMEG_0364	Uncharacterized protein	404489	404986	1	Promoter	0	65	1.38534	7.85861	6.54137
MSMEG_2366	Uncharacterized protein	2446966	2449623	1	Promoter	0	65	1.38497	7.86906	6.55064
MSMEG_0635	Putative conserved exported protein	716233	717040	1	Promoter	0	64	1.38453	7.74986	6.44311
MSMEG_0241	Mycolic acid-containing lipids exporter MmpL11	272475	273330	2	Promoter	0	78	1.38392	9.25951	7.80701
metE	5-methyltetrahydropteroyltriglutamate--homocysteine methyltransferase (EC 2.1.1.14) (Cobalamin-independent methionine synthase) (Methionine synthase, vitamin-B12 independent isozyme)	6689706	6690367	2	Promoter	0	73	1.38296	8.78355	7.37711
MSMEG_5308	Uncharacterized protein	5398217	5400121	2	Promoter	0	73	1.38283	8.75801	7.3541
MSMEG_5250	CalR9 protein	5344035	5344500	2	Promoter	0	69	1.38243	8.26027	6.90356
pntB	NAD(P) transhydrogenase subunit beta (EC 7.1.1.1) (Nicotinamide nucleotide transhydrogenase subunit beta)	133794	134099	2	Promoter	54	59	1.38213	7.15311	5.90431
MSMEG_4142	Transcriptional repressor, TetR family protein, putative	4221762	4223181	2	Promoter	0	63	1.38208	7.63794	6.34214
MSMEG_5042	ATP-dependent RNA helicase DeaD (EC 3.6.4.13) (Cold-shock DEAD box protein A)	5137817	5138595	2	Promoter	0	67	1.38208	8.06002	6.72257
MSMEG_5611	Spore protein	5697181	5698132	1	Promoter	0	60	1.38145	7.26193	6.00239
MSMEG_5769	Uncharacterized protein	5842902	5845219	2	Promoter	0	72	1.38135	8.62578	7.23439
MSMEG_5708	DUF2510 domain-containing protein	5793615	5795550	2	Promoter	0	70	1.3799	8.37031	7.00305
MSMEG_0899	Prolyl oligopeptidase family protein	985071	985468	2	Exon (MSMEG_0899/MSMEG_0899, exon 1 of 1)	908	63	1.37989	7.5973	6.30547
MSMEG_4706	tRNA-Arg	4797341	4797666	1	Promoter	0	61	1.37983	7.42821	6.15278
MSMEG_2694	Transcriptional regulator ClgR	2769656	2773137	1	Promoter	0	65	1.3796	7.92311	6.59895
MSMEG_6158	Uncharacterized protein	6226282	6230436	2	Promoter	0	72	1.37902	8.61267	7.22258
MSMEG_3029	Peptidase, A24 (Type IV prepilin peptidase) family protein	3102238	3103269	1	Promoter	0	60	1.37839	7.34688	6.07974
MSMEG_6343	Phosphoesterase (EC 3.1.4.-)	6407480	6408067	2	Promoter	0	68	1.37833	8.23825	6.8836
MSMEG_2196	Sensory box/response regulator	2276752	2277208	2	Promoter	0	57	1.37687	6.99489	5.76171
MSMEG_2431	Amidohydrolase 3	2515323	2516808	1	Promoter	0	62	1.37604	7.5093	6.22603
MSMEG_2973	Peptidyl-prolyl cis-trans isomerase	3039193	3040412	2	Promoter	0	59	1.37583	7.23584	5.97912
MSMEG_6188	Uncharacterized protein	6255971	6259573	1	Promoter	0	74	1.37528	8.83842	7.42697
MSMEG_4246	Probable conserved integral membrane protein	4330616	4331177	2	Promoter	0	68	1.37516	8.22163	6.86847
MSMEG_6086	Antibiotic biosynthesis monooxygenase domain protein	6149462	6157044	1	Promoter	0	76	1.37462	9.08079	7.64559
MSMEG_4280	Short chain dehydrogenase	4364702	4365379	2	Exon (MSMEG_4281/MSMEG_4281, exon 1 of 1)	1204	60	1.3746	7.36645	6.09698
MSMEG_0079	Uncharacterized protein	103405	104616	2	Promoter	0	58	1.37397	7.1036	5.85989
MSMEG_5241	GAF family protein	5332372	5333027	2	Exon (fumC/fumC, exon 1 of 1)	1151	67	1.37321	8.0391	6.70373
MSMEG_3748	Thiamin pyrophosphokinase, catalytic domain protein	3813315	3814149	2	Promoter	0	60	1.37319	7.34763	6.08029
MSMEG_1919	Transcriptional regulator WhiB	1999801	2001709	2	Promoter	0	77	1.37261	9.19221	7.74625
MSMEG_2761	Putative secreted alanine rich protein	2830233	2832877	2	Promoter	0	69	1.37066	8.32173	6.95912
MSMEG_2701	Uncharacterized protein	2774531	2774994	1	Promoter	0	59	1.37048	7.21199	5.95793
MSMEG_4292	Integral membrane protein	4377598	4377980	1	Exon (MSMEG_4293/MSMEG_4293, exon 1 of 1)	621	55	1.37037	6.78624	5.57394
MSMEG_5766	DUF732 domain-containing protein	5840754	5841407	1	Promoter	0	62	1.3701	7.5829	6.29242
murG	UDP-N-acetylglucosamine--N-acetylmuramyl-(pentapeptide) pyrophosphoryl-undecaprenol N-acetylglucosamine transferase (EC 2.4.1.227) (Undecaprenyl-PP-MurNAc-pentapeptide-UDPGlcNAc GlcNAc transferase)	4308279	4308789	2	Promoter	0	61	1.36987	7.45613	6.17815
MSMEG_5634	Uncharacterized protein	5719609	5720678	2	Promoter	0	60	1.36974	7.33221	6.06651
MSMEG_6407	Cof-like hydrolase	6479790	6484246	2	Promoter	0	66	1.36965	7.96995	6.64123
purT	Formate-dependent phosphoribosylglycinamide formyltransferase	5365485	5366685	1	Promoter	0	65	1.36921	7.89648	6.57525
MSMEG_2363	Amino acid-binding ACT	2444985	2446781	2	Promoter	0	61	1.36904	7.45241	6.17475
MSMEG_4307	GTP cyclohydrolase 1 type 2 homolog	4398131	4398623	2	Promoter	0	59	1.36875	7.20451	5.95135
MSMEG_6284	Cyclopropane-fatty-acyl-phospholipid synthase	6347686	6349860	1	Promoter	0	66	1.3684	7.99101	6.66046
MSMEG_0408	Polyketide synthase (Type I modular polyketide synthase)	481965	484868	2	Promoter	0	70	1.36717	8.42701	7.05444
pyrC	Dihydroorotase (DHOase) (EC 3.5.2.3)	3116038	3116281	1	Exon (pyrB/pyrB, exon 1 of 1)	-301	49	1.36708	6.08485	4.94096
MSMEG_3160	LAO/AO transport system ATPase (EC 2.7.-.-)	3235529	3236535	1	Promoter	0	57	1.36687	6.97461	5.74373
MSMEG_6172	Uncharacterized protein	6240955	6241456	2	Promoter	0	70	1.36647	8.42353	7.05139
MSMEG_2785	Alpha-(1->3)-arabinofuranosyltransferase (EC 2.4.2.47) (Arabinofuranan 3-O-arabinosyltransferase) (Arabinofuranosyltransferase C)	2851416	2852660	2	Promoter	0	62	1.36598	7.56193	6.27338
MSMEG_0490	Enoyl-CoA hydratase	570302	570928	1	Exon (MSMEG_0490/MSMEG_0490, exon 1 of 1)	268	52	1.36579	6.45168	5.27233
MSMEG_4250	Putative membrane transport ATPase	4334333	4335365	2	Promoter	0	60	1.36578	7.26091	6.00145
MSMEG_3163	Gp55 protein	3238594	3240146	2	Promoter	0	59	1.36537	7.19022	5.93833
MSMEG_3652	CDP-diacylglycerol-glycerol-3-phosphate	3716659	3717657	2	Promoter	0	62	1.36519	7.55848	6.27016
MSMEG_6105	ATP-dependent zinc metalloprotease FtsH (EC 3.4.24.-)	6167250	6169002	2	Promoter	0	64	1.36483	7.80252	6.49042
MSMEG_0639	Oligopeptide transport ATP-binding protein AppF	720034	726908	2	Promoter	0	68	1.36399	8.1665	6.8189
MSMEG_4752	Uncharacterized protein	4849107	4850920	2	Promoter	0	59	1.36371	7.18341	5.93205
MSMEG_4452	tRNA-Met	4532581	4533000	2	Promoter	0	60	1.36236	7.30075	6.03759
MSMEG_0776	Uncharacterized protein	859355	859697	1	Promoter	0	58	1.36181	7.05279	5.81433
MSMEG_2932	HIT family protein hydrolase	2994231	2994533	1	Exon (thrS/thrS, exon 1 of 1)	-693	55	1.36001	6.75326	5.54385
MSMEG_3170	Conserved domain protein	3245779	3247026	2	Promoter	0	53	1.3597	6.55277	5.36405
MSMEG_5101	Uncharacterized protein	5199374	5200130	1	Exon (MSMEG_5101/MSMEG_5101, exon 1 of 1)	691	48	1.3597	5.93601	4.80904
MSMEG_0985	Sugar transporter family protein	1058411	1059397	2	Promoter	0	64	1.35969	7.77995	6.47009
MSMEG_6136	Membrane protein, TerC family protein	6199546	6200101	2	Promoter	0	66	1.35955	8.02396	6.69027
MSMEG_4394	LysR family protein transcriptional regulatory protein	4486680	4487247	2	Promoter	0	50	1.35925	6.15682	5.00617
MSMEG_5004	DNA repair exonuclease	5102898	5105299	2	Promoter	0	60	1.35923	7.28812	6.02618
thrS	Threonine--tRNA ligase (EC 6.1.1.3) (Threonyl-tRNA synthetase) (ThrRS)	2992986	2994044	1	Promoter	0	55	1.35786	6.79209	5.57937
MSMEG_5679	Putative DNA-binding protein	5769839	5770310	2	Promoter	0	60	1.3576	7.27927	6.01808
MSMEG_6926	tRNA adenylyltransferase (EC 2.7.7.72)	6968245	6969151	2	Promoter	0	65	1.35738	7.91685	6.59337
MSMEG_4302	Adenylate cyclase, putative	4392597	4393035	1	Exon (MSMEG_4302/MSMEG_4302, exon 1 of 1)	1488	55	1.35704	6.78912	5.57661
MSMEG_5439	Resuscitation-promoting factor RpfB (EC 3.-.-.-)	5523090	5523734	2	Promoter	0	64	1.35686	7.76806	6.45941
tpx	Thiol peroxidase (Tpx) (EC 1.11.1.15) (Peroxiredoxin tpx) (Prx) (Thioredoxin peroxidase)	3545026	3546088	2	Promoter	0	50	1.35656	6.20712	5.05118
MSMEG_2417	Uncharacterized protein	2498772	2502267	1	Promoter	0	63	1.35652	7.64449	6.34802
MSMEG_2932	HIT family protein hydrolase	2994715	2996259	1	Promoter	0	54	1.35589	6.6451	5.44643
MSMEG_1567	Uncharacterized protein	1656989	1659690	2	Promoter	0	60	1.35544	7.27343	6.01276
MSMEG_5041	Probable acyltransferase	5136170	5137027	2	Promoter	0	60	1.35544	7.27343	6.01276
scpA	Segregation and condensation protein A	3807215	3808428	2	Promoter	0	56	1.35503	6.90455	5.68034
lipP	Carboxylesterase, putative	4765423	4766222	1	Promoter	0	58	1.35473	7.06515	5.8257
glyS	Glycine--tRNA ligase (EC 6.1.1.14) (Glycyl-tRNA synthetase) (GlyRS)	4567320	4569103	2	Promoter	0	57	1.35466	7.02572	5.78945
MSMEG_3210	Inositol-1-monophosphatase ImpA (I-1-Pase) (IMPase) (Inositol-1-phosphatase) (EC 3.1.3.25)	3288491	3289802	1	Promoter	0	51	1.3545	6.28903	5.1257
MSMEG_5047	Bcr/CflA family efflux transporter	5146434	5147186	2	Promoter	0	60	1.35442	7.31847	6.0539
MSMEG_5114	Acyl-CoA synthase	5213919	5214545	2	Promoter	12	55	1.35332	6.727	5.52028
MSMEG_5823	Conserved membrane-spanning protein	5889105	5891890	2	Promoter	0	62	1.35311	7.48456	6.20388
MSMEG_4112	Cyclohexanecarboxylate-CoA ligase	4192905	4193173	2	Exon (MSMEG_4112/MSMEG_4112, exon 1 of 1)	297	46	1.35281	5.74208	4.63196
MSMEG_3497	Transcriptional regulator, ArsR family protein	3562227	3562882	2	Exon (MSMEG_3496/MSMEG_3496, exon 1 of 1)	382	51	1.35191	6.2808	5.11793
MSMEG_0069	Translation initiation factor IF-2 protein	89266	95061	1	Promoter	0	66	1.35156	7.99051	6.65999
MSMEG_1880	Hypothetical alanine arginine proline rich protein	1959238	1959958	2	Promoter	0	57	1.35144	7.00938	5.77468
MSMEG_6900	Penicillin-binding protein 1A [Includes: Penicillin-insensitive transglycosylase (EC 2.4.1.129) (Peptidoglycan TGase); Penicillin-sensitive transpeptidase (EC 3.4.16.4) (DD-transpeptidase)]	6947350	6948532	2	Promoter	0	62	1.35125	7.50198	6.2193
MSMEG_1627	Uncharacterized protein	1718817	1719222	2	Promoter	114	52	1.35119	6.41108	5.23547
MSMEG_3156	Uncharacterized protein	3230466	3231172	1	Promoter	0	54	1.35045	6.595	5.40119
MSMEG_0015	Ferric enterobactin transport ATP-binding protein FepC	13376	13689	1	Promoter	66	52	1.34972	6.39176	5.21745
MSMEG_0713	Transcriptional regulator, MerR family protein	799379	801208	1	Promoter	0	56	1.34966	6.88602	5.66346
MSMEG_3173	L-asparaginase	3249358	3250602	2	Promoter	0	55	1.34916	6.76212	5.55195
ureA	Urease subunit gamma (EC 3.5.1.5) (Urea amidohydrolase subunit gamma)	3688882	3689951	2	Promoter	0	50	1.34905	6.22789	5.06923
MSMEG_3902	Proteasome-associated ATPase (AAA ATPase forming ring-shaped complexes) (ARC) (Mycobacterial proteasome ATPase)	3974781	3977686	2	Promoter	0	61	1.34875	7.37103	6.10116
MSMEG_6202	Secreted protein	6269452	6271111	1	Promoter	0	61	1.34853	7.419	6.14439
MSMEG_4221	Polyphenol oxidase	4303229	4305042	2	Promoter	0	58	1.34848	7.12624	5.87995
lppH	Putative conserved lipoprotein lpph	4686725	4687891	2	Promoter	0	57	1.34725	7.00019	5.76642
MSMEG_4614	GAF family protein	4698988	4699484	2	Promoter	-29	47	1.34672	5.89727	4.77266
MSMEG_1861	Uncharacterized protein	1937788	1938577	2	Promoter	0	45	1.34626	5.65026	4.55077
MSMEG_3678	Uncharacterized protein	3745408	3745787	1	Promoter	0	50	1.34423	6.23365	5.07443
MSMEG_1959	UPF0182 protein MSMEG_1959/MSMEI_1915	2036865	2040155	1	Promoter	0	56	1.34316	6.86548	5.64505
MSMEG_4160	Uncharacterized protein	4239609	4240342	2	Promoter	0	46	1.34257	5.76372	4.65226
MSMEG_3639	Uncharacterized protein	3701653	3702314	1	Promoter	0	49	1.3424	6.11615	4.96834
MSMEG_1597	Redox-responsive transcriptional regulator WhiB3	1683752	1684501	2	Promoter	0	53	1.34228	6.5215	5.33466
MSMEG_5090	Uncharacterized protein	5190132	5191522	1	Promoter	0	55	1.34184	6.73978	5.53171
MSMEG_1241	Uncharacterized protein	1313210	1314930	1	Promoter	0	60	1.34151	7.34706	6.07982
MSMEG_2198	ThiF family protein	2279109	2279606	2	Promoter	0	48	1.34044	5.97899	4.84503
MSMEG_6354	Serine esterase, cutinase family protein	6412924	6413307	1	Promoter	0	56	1.33972	6.85555	5.63618
MSMEG_0858	Cell division control protein Cdc48	942687	944644	2	Promoter	0	55	1.33948	6.70883	5.50449
MSMEG_6315	Lipoprotein LpqH	6380340	6381413	1	Promoter	0	53	1.33909	6.48851	5.30464
MSMEG_2090	Cell division protein FtsX	2165460	2167983	1	Promoter	0	53	1.3388	6.58522	5.39266
MSMEG_4127	TnpC protein	4209397	4209702	2	Promoter	0	42	1.33874	5.28819	4.2249
MSMEG_4121	GntR-family protein transcriptional regulator	4201819	4202273	2	Promoter	0	48	1.33838	5.99846	4.86285
MSMEG_4470	ABC transporter	4553674	4554077	2	Promoter	0	51	1.33694	6.36118	5.18946
MSMEG_4683	Putative formamidopyrimidine-DNA glycosylase	4770084	4771213	2	Promoter	0	51	1.33694	6.36118	5.18946
MSMEG_5533	4Fe-4S ferredoxin, iron-sulfur binding	5622589	5624146	1	Exon (MSMEG_5533/MSMEG_5533, exon 1 of 1)	192	51	1.33694	6.36118	5.18946
MSMEG_2174	DNA helicase (EC 3.6.4.12)	2250459	2251028	1	Promoter	0	58	1.33648	7.0897	5.84755
MSMEG_2773	Putative RNA methyltransferase (EC 2.1.1.-)	2837729	2838296	1	Promoter	0	51	1.33623	6.35945	5.18792
MSMEG_3441	Uncharacterized protein	3510366	3511270	2	Promoter	0	47	1.33601	5.87076	4.74779
MSMEG_2608	Cobalt transport protein CbiM	2688604	2689145	1	Promoter	0	50	1.33545	6.23574	5.07624
MSMEG_3119	ABC transporter, ATP-binding subunit	3194012	3194804	2	Promoter	0	48	1.33509	6.00312	4.86719
MSMEG_1879	Uncharacterized protein	1956485	1956974	2	Promoter	0	53	1.3344	6.54988	5.36129
MSMEG_2512	Lactate 2-monooxygenase (EC 1.13.12.4)	2597168	2597708	1	Promoter	0	46	1.33436	5.74496	4.63461
MSMEG_4133	Transposase	4213850	4214222	1	Downstream (1-2kb)	1057	46	1.33436	5.74496	4.63461
MSMEG_6654	TnpC protein	6707614	6707876	1	Downstream (2-3kb)	-495	50	1.33402	6.23249	5.07332
MSMEG_4293	Bifunctional glutamine synthetase adenylyltransferase/adenylyl-removing enzyme (ATP:glutamine synthetase adenylyltransferase) (ATase) [Includes: Glutamine synthetase adenylyl-L-tyrosine phosphorylase (EC 2.7.7.89) (Adenylyl removase) (AR) (AT-N); Glutamine synthetase adenylyl transferase (EC 2.7.7.42) (Adenylyl transferase) (AT) (AT-C)]	4378715	4379731	2	Exon (MSMEG_4293/MSMEG_4293, exon 1 of 1)	760	46	1.33369	5.71178	4.6072
MSMEG_0091	Putative transcriptional regulator	116616	118306	2	Promoter	0	59	1.3335	7.20316	5.95013
MSMEG_2396	Uncharacterized protein	2478181	2480517	2	Promoter	0	52	1.33219	6.47187	5.28975
purN	Phosphoribosylglycinamide formyltransferase (EC 2.1.2.2) (5'-phosphoribosylglycinamide transformylase) (GAR transformylase) (GART)	5604508	5605114	2	Promoter	0	52	1.33219	6.47187	5.28975
MSMEG_1195	Uncharacterized protein	1261880	1262273	1	Promoter	0	51	1.33138	6.34849	5.17817
MSMEG_4722	Short-chain dehydrogenase	4815228	4815986	1	Exon (MSMEG_4722/MSMEG_4722, exon 1 of 1)	590	50	1.33122	6.22647	5.06801
pyc	Pyruvate carboxylase (EC 6.4.1.1)	2494121	2494762	1	Exon (pyc/pyc, exon 1 of 1)	1060	50	1.3307	6.17914	5.02717
MSMEG_1947	Glutaredoxin domain-containing protein	2026437	2027308	2	Promoter	0	55	1.33056	6.71122	5.50652
MSMEG_2803	Uncharacterized protein	2867691	2868318	1	Promoter	0	45	1.33032	5.61477	4.51754
MSMEG_6278	Metallo-beta-lactamase superfamily protein, putative	6343982	6346940	2	Promoter	0	55	1.33016	6.78314	5.57121
MSMEG_4757	Fatty acid synthase	4858922	4862670	2	Promoter	0	53	1.32976	6.58813	5.39507
MSMEG_4125	Oxidoreductase, short chain dehydrogenase/reductase family protein	4205950	4206360	2	Exon (MSMEG_4124/MSMEG_4124, exon 1 of 1)	633	41	1.328	5.24359	4.18415
MSMEG_1255	DNA helicase (EC 3.6.4.12)	1341513	1341958	1	Exon (MSMEG_1254/MSMEG_1254, exon 1 of 1)	-1167	49	1.32725	6.12142	4.97328
MSMEG_4151	Conserved domain protein	4231356	4231604	2	Promoter	0	38	1.32714	4.90837	3.88281
MSMEG_3545	Uncharacterized protein	3604870	3605278	2	Promoter	0	47	1.32709	5.85321	4.73173
MSMEG_5275	Permease of the major facilitator superfamily protein	5367031	5368161	2	Promoter	0	54	1.32688	6.70367	5.49988
ilvA	L-threonine dehydratase (EC 4.3.1.19) (Threonine deaminase)	3259044	3260152	1	Exon (ilvA/ilvA, exon 1 of 1)	662	51	1.32678	6.33942	5.17022
MSMEG_5174	Regulatory protein GntR, HTH	5274477	5274956	2	Promoter	0	50	1.32652	6.21743	5.06007
MSMEG_5420	Deferrochelatase/peroxidase (EC 1.11.1.-)	5499224	5500401	1	Exon (MSMEG_5420/MSMEG_5420, exon 1 of 1)	244	47	1.32644	5.82041	4.70566
gyrB	DNA gyrase subunit B (EC 5.6.2.2)	4286	5487	1	Promoter	0	53	1.32603	6.58083	5.38883
MSMEG_0239	O-acetylhomoserine/O-acetylserine sulfhydrylase	269070	270328	2	Promoter	0	54	1.32568	6.70142	5.49791
MSMEG_3436	Zeta_toxin domain-containing protein	3506241	3506668	1	Promoter	0	44	1.32548	5.48442	4.40038
MSMEG_2553	Transcriptional regulator, TetR family protein	2637492	2637948	2	Promoter	0	47	1.325	5.84975	4.72858
MSMEG_0455	Aldehyde dehydrogenase	529745	530508	1	Exon (MSMEG_0455/MSMEG_0455, exon 1 of 1)	1209	50	1.32458	6.21412	5.05717
MSMEG_0976	Uncharacterized protein	1049225	1051110	2	Promoter	0	56	1.32307	6.81793	5.60323
MSMEG_2728	Glutamate transport ATP-binding protein GluA	2796939	2800227	2	Promoter	0	53	1.32304	6.57567	5.38437
argG	Argininosuccinate synthase (EC 6.3.4.5) (Citrulline--aspartate ligase)	3838743	3839807	2	Promoter	0	43	1.32252	5.48018	4.39669
MSMEG_5257	Channel protein, hemolysin III family protein	5349791	5351066	1	Promoter	0	51	1.3224	6.3321	5.16378
MSMEG_6424	Probable conserved transmembrane protein	6494559	6495465	2	Promoter	0	54	1.32163	6.69457	5.49191
MSMEG_5902	Uncharacterized protein	5963096	5963836	2	Promoter	0	50	1.32144	6.20929	5.053
MSMEG_2087	Transporter, small conductance mechanosensitive ion channel (MscS) family protein	2164278	2164650	1	Promoter	29	48	1.32133	5.96607	4.8338
mraY	Phospho-N-acetylmuramoyl-pentapeptide-transferase (EC 2.7.8.13) (UDP-MurNAc-pentapeptide phosphotransferase)	4311708	4313186	2	Promoter	0	47	1.32131	5.91738	4.79161
MSMEG_3768	Macrolide-transport ATP-binding protein abc transporter	3834481	3836669	1	Promoter	0	45	1.3208	5.59998	4.50433
MSMEG_0938	Uncharacterized protein	1018964	1021774	2	Promoter	0	54	1.31995	6.6921	5.48981
MSMEG_2771	TrkA protein	2835741	2836094	2	Promoter	0	46	1.31995	5.78658	4.67385
MSMEG_2585	Uncharacterized protein	2667664	2668183	1	Promoter	0	48	1.31971	5.93962	4.81248
MSMEG_1821	Acyl-CoA dehydrogenase (EC 1.3.99.-)	1894990	1896758	1	Promoter	0	50	1.31964	6.2554	5.09421
MSMEG_3538	Cyclopropane-fatty-acyl-phospholipid synthase 1 (EC 2.1.1.79)	3600641	3601410	2	Promoter	0	47	1.31898	5.84141	4.72147
MSMEG_0082	ESX-1 secretion system protein EccE1	105606	107545	2	Promoter	0	50	1.31873	6.22997	5.07107
MSMEG_3197	Lipase	3276098	3276889	2	Promoter	0	46	1.31854	5.71914	4.61165
MSMEG_1514	Bac_luciferase domain-containing protein	1605402	1606104	2	Promoter	0	51	1.31823	6.32641	5.15917
hpt	Hypoxanthine phosphoribosyltransferase (EC 2.4.2.8)	6172454	6173436	2	Promoter	33	50	1.31781	6.2046	5.04901
MSMEG_4233	Penicillin-binding protein PbpB (PBP3)	4317694	4318017	2	Promoter	15	44	1.31759	5.53773	4.45022
MSMEG_2413	Putative methyltransferase	2495130	2497148	1	Promoter	0	46	1.31745	5.78613	4.67343
MSMEG_0056	Uncharacterized protein	75886	76391	1	Promoter	0	51	1.316	6.37241	5.1995
MSMEG_3019	zinc-ribbon_6 domain-containing protein	3091978	3092322	1	Exon (MSMEG_3019/MSMEG_3019, exon 1 of 1)	263	41	1.31596	5.21619	4.16199
MSMEG_5483	Porin MspC	5565088	5565761	2	Promoter	0	48	1.3157	5.95948	4.82837
MSMEG_0392	Putative glycosyl transferase (EC 2.-.-.-)	443092	444761	2	Promoter	0	57	1.31492	6.92785	5.70184
MSMEG_0233	Lipoprotein Lpps	261272	261960	1	Promoter	0	51	1.31481	6.32275	5.15621
MSMEG_4767	Major facilitator superfamily protein permease	4868458	4868809	1	Promoter	0	46	1.31467	5.71529	4.6089
MSMEG_0530	Short chain dehydrogenase	611263	611981	2	Promoter	0	51	1.31362	6.27321	5.11077
MSMEG_5664	Peptidyl-prolyl cis-trans isomerase (EC 5.2.1.8)	5756829	5757472	2	Exon (MSMEG_5663/MSMEG_5663, exon 1 of 1)	482	48	1.31356	5.93329	4.80647
hypB	Hydrogenase accessory protein HypB	2352597	2353358	2	Exon (MSMEG_2270/MSMEG_2270, exon 1 of 1)	411	37	1.31355	4.7731	3.76131
MSMEG_0311	Glycosyltransferase	342635	343268	1	Promoter	0	49	1.31325	6.07881	4.93611
MSMEG_0321	Transcriptional regulator	358492	358715	2	Promoter	0	42	1.31323	5.32397	4.25839
MSMEG_6415	Uncharacterized protein	6486643	6488395	1	Promoter	0	51	1.31315	6.32132	5.15513
MSMEG_2046	GlcNAc-PI de-N-acetylase family protein	2124368	2124935	1	Promoter	0	43	1.3129	5.4702	4.3889
MSMEG_4456	Uncharacterized protein	4535670	4535960	2	Exon (MSMEG_4455/MSMEG_4455, exon 1 of 1)	706	42	1.31268	5.37243	4.29959
MSMEG_1938	Uncharacterized protein	2014848	2015852	1	Promoter	0	48	1.31156	5.95617	4.82614
MSMEG_3213	N6_Mtase domain-containing protein	3289997	3291176	1	Promoter	0	42	1.31032	5.3466	4.27824
era	GTPase Era	4573961	4574538	2	Exon (MSMEG_4492/MSMEG_4492, exon 1 of 1)	555	44	1.31015	5.52461	4.4376
MSMEG_4253	GDP-mannose-dependent alpha-(1-6)-phosphatidylinositol monomannoside mannosyltransferase (EC 2.4.1.346) (Alpha-D-mannose-alpha-(1-6)-phosphatidylmyo-inositol-mannosyltransferase) (Alpha-mannosyltransferase) (Alpha-ManT) (Guanosine diphosphomannose-phosphatidyl-inositol alpha-mannosyltransferase) (Phosphatidylinositol alpha-mannosyltransferase) (PI alpha-mannosyltransferase)	4337363	4337860	2	Exon (MSMEG_4254/MSMEG_4254, exon 1 of 1)	702	44	1.30985	5.51715	4.43067
MSMEG_0846	NADH-ubiquinone oxidoreductase/multisubunit na+/h+ antiporter, d subunit	929816	930399	2	Promoter	0	50	1.30937	6.19773	5.0439
MSMEG_1560	Uncharacterized protein	1648067	1649704	1	Promoter	0	48	1.30929	5.95495	4.82556
MSMEG_6899	Uncharacterized protein	6945340	6946105	2	Promoter	0	48	1.30929	5.95495	4.82556
MSMEG_3077	Uncharacterized protein	3150117	3150980	2	Promoter	0	43	1.30909	5.46804	4.38778
MSMEG_4066	AXE1 domain-containing protein	4141117	4141366	2	Promoter	0	38	1.30879	4.85641	3.83747
MSMEG_2689	Uncharacterized protein	2765595	2766422	2	Promoter	0	43	1.30848	5.4678	4.38777
MSMEG_6399	Antigen 85-C (EC 2.3.1.-)	6468918	6469464	2	Promoter	0	52	1.30843	6.4397	5.26248
MSMEG_4595	Probable serine/threonine-protein kinase PknH, putative (EC 2.7.11.1)	4684959	4685310	1	Promoter	0	43	1.30786	5.46758	4.38777
MSMEG_0859	Transcriptional regulator, TetR family protein	940499	941466	1	Exon (MSMEG_0859/MSMEG_0859, exon 1 of 1)	760	44	1.30756	5.57963	4.48941
MSMEG_6245	Chloramphenicol resistance protein	6311218	6311511	2	Promoter	0	38	1.30754	4.91975	3.89303
MSMEG_2103	5,10-methylenetetrahydromethanopterin reductase (EC 1.5.99.11)	2180313	2180538	2	Exon (MSMEG_2104/MSMEG_2104, exon 1 of 1)	-293	33	1.30749	4.26988	3.30855
MSMEG_1945	Ion channel membrane protein	2024943	2025593	1	Promoter	0	46	1.30667	5.73524	4.62584
gyrA	DNA gyrase subunit A (EC 5.6.2.2)	5713	5985	1	Exon (gyrB/gyrB, exon 1 of 1)	-663	42	1.30657	5.2866	4.22339
MSMEG_5129	1D-myo-inositol 2-acetamido-2-deoxy-alpha-D-glucopyranoside deacetylase (GlcNAc-Ins deacetylase) (EC 3.5.1.103) (N-acetyl-1-D-myo-inositol 2-amino-2-deoxy-alpha-D-glucopyranoside deacetylase)	5230926	5232048	2	Promoter	0	45	1.30655	5.61348	4.51646
MSMEG_6544	Transport-associated, putative	6601180	6601996	2	Promoter	0	52	1.30643	6.43915	5.26201
MSMEG_6725	ABC transporter, ATP-binding protein	6772832	6774053	2	Promoter	0	50	1.30622	6.19676	5.04351
MSMEG_1425	Creatininase subfamily protein (EC 3.5.2.10)	1525762	1526501	1	Promoter	0	42	1.30592	5.34509	4.27776
MSMEG_2201	ZbpA protein	2281184	2282104	1	Promoter	0	41	1.30559	5.17397	4.12234
MSMEG_1599	RNA polymerase sigma-70 factor	1685127	1685728	1	Promoter	0	48	1.30492	5.95386	4.82542
MSMEG_4528	Phosphoadenosine phosphosulfate reductase (EC 1.8.4.8) (3'-phosphoadenylylsulfate reductase) (PAPS reductase, thioredoxin dependent) (PAPS sulfotransferase) (PAdoPS reductase)	4615436	4617755	1	Promoter	0	44	1.30445	5.58886	4.49764
MSMEG_0691	Putative transcriptional regulatory protein	779116	779523	2	Promoter	0	45	1.3037	5.61323	4.51636
murQ	N-acetylmuramic acid 6-phosphate etherase (MurNAc-6-P etherase) (EC 4.2.1.126) (N-acetylmuramic acid 6-phosphate hydrolase) (N-acetylmuramic acid 6-phosphate lyase)	218206	218841	1	Exon (murQ/murQ, exon 1 of 1)	378	48	1.30335	5.95389	4.82542
MSMEG_0983	Two-component system response regulator	1057477	1058023	2	Promoter	0	46	1.30297	5.7107	4.60715
MSMEG_6754	MaoC like domain protein	6798364	6799782	1	Promoter	0	44	1.30295	5.56453	4.47538
MSMEG_0052	Uncharacterized protein	70887	71699	1	Promoter	0	45	1.3026	5.6864	4.58494
aroE	Shikimate-5-dehydrogenase (EC 1.1.1.25)	3101074	3101739	1	Promoter	0	39	1.30221	4.97801	3.94731
eda	2-dehydro-3-deoxyphosphogluconate aldolase/4-hydroxy-2-oxoglutarate aldolase (EC 4.1.2.14) (EC 4.1.3.16)	343441	343941	2	Exon (MSMEG_0311/MSMEG_0311, exon 1 of 1)	618	43	1.30195	5.39391	4.31975
MSMEG_3528	ErfK/YbiS/YcfS/YnhG family protein	3590737	3591742	2	Promoter	0	36	1.30137	4.60964	3.61504
MSMEG_3661	Uncharacterized protein	3727368	3727604	2	Promoter	0	39	1.30114	4.95365	3.92448
MSMEG_2736	GTPase HflX (GTP-binding protein HflX)	2804092	2805305	1	Promoter	0	40	1.30043	5.12532	4.07798
MSMEG_0362	Amidohydrolase 2	403723	403997	2	Promoter	0	41	1.30021	5.22082	4.16642
MSMEG_0315	Probable conserved transmembrane protein	350323	352310	2	Promoter	0	49	1.30004	6.07626	4.93465
MSMEG_3888	WYL domain-containing protein	3962149	3962640	2	Exon (MSMEG_3890/MSMEG_3890, exon 1 of 1)	-680	42	1.29889	5.34599	4.27796
cbiM	Cobalamin biosynthesis protein CbiM	2687570	2688116	1	Promoter	0	41	1.29873	5.19934	4.14605
MSMEG_5339	Nitrile hydratase regulator1	5424213	5424455	1	Promoter	0	39	1.29844	5.03537	3.99687
MSMEG_5893	Uncharacterized protein	5952966	5954506	2	Promoter	0	44	1.29843	5.59032	4.4978
secA	Protein translocase, subunit SecA/ ATPase SecA2	1957668	1958432	1	Exon (secA/secA, exon 1 of 1)	1143	43	1.29842	5.4195	4.34362
MSMEG_4907	Mov34/MPN/PAD-1 family protein	4998793	4999687	2	Promoter	0	41	1.29813	5.25589	4.19478
MSMEG_6179	Acetyl-coenzyme A synthetase (AcCoA synthetase) (Acs) (EC 6.2.1.1) (Acetate--CoA ligase) (Acyl-activating enzyme)	6248262	6248598	1	Exon (MSMEG_6179/MSMEG_6179, exon 1 of 1)	590	46	1.29808	5.73675	4.62713
MSMEG_5846	NikQ protein	5911808	5912106	2	Promoter	55	41	1.29741	5.20978	4.15585
MSMEG_1251	DUF732 domain-containing protein	1326823	1327790	1	Promoter	0	44	1.29738	5.59093	4.49801
MSMEG_0770	Uncharacterized protein	854398	855508	1	Promoter	0	40	1.29699	5.11452	4.06858
MSMEG_0692	Uncharacterized protein	780819	781342	2	Promoter	0	48	1.29686	5.95665	4.82641
MSMEG_4120	CAIB/BAIF family protein	4201275	4201483	2	Exon (MSMEG_4121/MSMEG_4121, exon 1 of 1)	-176	35	1.2962	4.48798	3.50526
MSMEG_3832	4-hydroxyacetophenone monooxygenase	3901873	3902135	1	Exon (MSMEG_3832/MSMEG_3832, exon 1 of 1)	1211	32	1.29534	4.20151	3.2468
MSMEG_5707	Cupin domain protein	5792412	5793190	2	Promoter	0	44	1.29534	5.59244	4.49888
MSMEG_6821	NLP/P60 family protein	6872031	6872855	2	Promoter	0	47	1.29509	5.83646	4.71789
MSMEG_5154	Uncharacterized protein	5257751	5258022	2	Exon (MSMEG_5153/MSMEG_5153, exon 1 of 1)	179	40	1.29478	5.10374	4.05971
folE	GTP cyclohydrolase 1 (EC 3.5.4.16) (GTP cyclohydrolase I) (GTP-CH-I)	6165717	6166704	2	Promoter	0	45	1.29471	5.6174	4.51989
MSMEG_2786	Hydrolase, alpha/beta fold family protein	2853348	2853703	2	Promoter	0	39	1.2947	5.01796	3.98128
prfB	Peptide chain release factor 2 (RF-2)	2163024	2164013	1	Promoter	0	43	1.29444	5.47114	4.38948
MSMEG_2977	Uncharacterized protein	3042816	3043044	1	Promoter	0	35	1.29437	4.50632	3.52177
MSMEG_3507	Fructose-bisphosphate aldolase class-I (EC 4.1.2.13)	3570110	3570482	1	Promoter	18	38	1.2936	4.90834	3.88278
MSMEG_4974	Rrf2 family protein (Putative transcriptional regulator)	5070005	5070522	2	Promoter	0	41	1.29358	5.22729	4.17031
MSMEG_1734	Uncharacterized protein	1826814	1827780	2	Promoter	0	42	1.2931	5.3257	4.26
MSMEG_1136	Uncharacterized protein	1198278	1198749	1	Exon (MSMEG_1136/MSMEG_1136, exon 1 of 1)	437	38	1.29259	4.92644	3.89918
MSMEG_6484	Glycosyl transferase	6546553	6547088	2	Promoter	0	43	1.29252	5.44862	4.37092
MSMEG_6383	Transcription regulator FurA	6437460	6438583	1	Promoter	0	40	1.2924	5.07397	4.03295
MSMEG_2451	HAD-superfamily protein hydrolase, subfamily protein IIA	2532519	2532771	1	Exon (MSMEG_2450/MSMEG_2450, exon 1 of 1)	-238	35	1.29192	4.57978	3.58769
MSMEG_3713	Uncharacterized protein	3776455	3776657	1	Promoter	0	31	1.29177	4.11935	3.17277
MSMEG_4292	Integral membrane protein	4376952	4377398	1	Promoter	0	36	1.29095	4.62759	3.63108
carB	Carbamoyl-phosphate synthase large chain (EC 6.3.5.5) (Carbamoyl-phosphate synthetase ammonia chain)	3119250	3119501	1	Exon (carA/carA, exon 1 of 1)	-163	33	1.29039	4.36856	3.39757
MSMEG_0690	Iron-sulfur cluster-binding protein	774101	776596	2	Promoter	0	46	1.28999	5.72069	4.61278
MSMEG_2176	Uncharacterized protein	2252819	2253092	1	Promoter	-29	35	1.28945	4.51305	3.52786
MSMEG_5046	Drug transporter	5145342	5145751	2	Promoter	0	41	1.28891	5.23276	4.17471
MSMEG_0233	Lipoprotein Lpps	262147	262437	1	Exon (MSMEG_0233/MSMEG_0233, exon 1 of 1)	707	43	1.28878	5.40456	4.32957
MSMEG_5264	Uncharacterized protein	5355819	5356654	1	Exon (MSMEG_5264/MSMEG_5264, exon 1 of 1)	185	42	1.28726	5.28436	4.22125
MSMEG_6131	Magnesium or manganese-dependent protein phosphatase	6193993	6194278	2	Promoter	0	41	1.28693	5.23581	4.17731
MSMEG_1824	Transcriptional regulator, LytR family protein	1899672	1900480	2	Promoter	0	39	1.2862	4.99113	3.95778
MSMEG_1236	Mpr protein	1307293	1307569	2	Promoter	0	37	1.28592	4.74497	3.73666
MSMEG_4476	Uncharacterized protein	4559682	4560130	1	Exon (MSMEG_4477/MSMEG_4477, exon 1 of 1)	442	38	1.28554	4.86898	3.84811
MSMEG_0408	Polyketide synthase (Type I modular polyketide synthase)	478556	478947	2	Exon (MSMEG_0408/MSMEG_0408, exon 1 of 1)	3624	36	1.28479	4.69241	3.68884
MSMEG_6455	Uncharacterized protein	6519571	6519892	2	Promoter	0	42	1.28475	5.33797	4.2717
MSMEG_3170	Conserved domain protein	3244795	3245179	2	Exon (ileS/ileS, exon 1 of 1)	1485	33	1.28456	4.27625	3.31426
MSMEG_1263	Uncharacterized protein	1352533	1353422	2	Promoter	0	38	1.2845	4.87074	3.84957
MSMEG_2665	Uncharacterized protein	2746418	2747772	1	Promoter	0	37	1.28431	4.74759	3.73895
MSMEG_5637	Penicillin-binding protein 4	5724837	5725760	2	Promoter	-70	37	1.28431	4.74759	3.73895
MSMEG_4194	Undecaprenyl-diphosphatase (EC 3.6.1.27) (Bacitracin resistance protein) (Undecaprenyl pyrophosphate phosphatase)	4273887	4274739	2	Promoter	0	38	1.28399	4.87166	3.85033
MSMEG_6903	Transcriptional regulator, PadR family protein	6949450	6952108	1	Promoter	0	42	1.28389	5.31513	4.25021
MSMEG_1647	Bifunctional protein FolD [Includes: Methylenetetrahydrofolate dehydrogenase (EC 1.5.1.5); Methenyltetrahydrofolate cyclohydrolase (EC 3.5.4.9)]	1741196	1741653	1	Exon (MSMEG_1647/MSMEG_1647, exon 1 of 1)	661	37	1.28333	4.76416	3.75338
MSMEG_4904	Rhomboid family protein	4997229	4997833	2	Promoter	0	39	1.28319	4.99653	3.96239
MSMEG_6557	Dehydrogenase	6613748	6614395	2	Promoter	46	40	1.28292	5.12031	4.07358
MSMEG_3215	ABC-type molybdenum transport system, ATPase component/photorepair protein PhrA	3293928	3294280	2	Promoter	0	34	1.28265	4.46064	3.48035
MSMEG_5612	Amino-acid acetyltransferase	5698296	5698612	2	Promoter	0	35	1.2826	4.57733	3.58545
MSMEG_5422	Nucleoside triphosphate pyrophosphohydrolase (NTP-PPase) (EC 3.6.1.8)	5505930	5506238	2	Exon (mfd/mfd, exon 1 of 1)	-897	36	1.28259	4.6294	3.63266
MSMEG_0529	Serine/threonine-protein kinase PknK (EC 2.7.11.1) (Protein kinase K)	610740	611086	2	Promoter	0	42	1.28257	5.29336	4.22985
MSMEG_0366	Uncharacterized protein	406552	407616	1	Promoter	0	38	1.28247	4.87454	3.85281
MSMEG_5003	O-methyltransferase, family protein 3	5098925	5100087	1	Promoter	93	34	1.28228	4.47868	3.49683
MSMEG_2736	GTPase HflX (GTP-binding protein HflX)	2805522	2806035	1	Exon (MSMEG_2736/MSMEG_2736, exon 1 of 1)	1102	35	1.28222	4.5036	3.5193
MSMEG_6724	ABC-type cobalt transport system	6771498	6771808	2	Promoter	0	40	1.28212	5.04804	4.00863
MSMEG_0456	Topoisomerase subunit TopoM (EC 5.6.2.2)	531125	534158	2	Promoter	0	38	1.28187	4.92516	3.89796
MSMEG_0371	MaoC like domain protein	413679	414459	2	Exon (MSMEG_0370/MSMEG_0370, exon 1 of 1)	461	39	1.28173	4.99953	3.96501
MSMEG_4400	Alcohol dehydrogenase, zinc-containing	4489997	4490682	2	Exon (MSMEG_4400/MSMEG_4400, exon 1 of 1)	372	29	1.2813	3.85658	2.9367
MSMEG_1393	Uncharacterized protein	1494976	1495253	2	Exon (MSMEG_1392/MSMEG_1392, exon 1 of 1)	330	38	1.28098	4.87763	3.85547
MSMEG_3226	Glutamate synthase, NADH/nadph, small subunit	3307089	3307386	1	Promoter	0	33	1.28073	4.36717	3.39635
MSMEG_4698	Uncharacterized protein	4783607	4784073	2	Exon (MSMEG_4699/MSMEG_4699, exon 1 of 1)	-1265	35	1.28067	4.58599	3.59336
MSMEG_4220	Pyridoxal phosphate homeostasis protein (PLP homeostasis protein)	4302484	4302862	2	Promoter	92	38	1.27905	4.88205	3.85929
recA	Protein RecA (Recombinase A)	2792435	2792837	1	Promoter	72	37	1.27822	4.76014	3.74981
MSMEG_1195	Uncharacterized protein	1263089	1263317	1	Exon (MSMEG_1195/MSMEG_1195, exon 1 of 1)	1172	33	1.2781	4.36252	3.3922
MSMEG_5661	ABC transporter ATP-binding protein	5754885	5755207	2	Promoter	128	38	1.27808	4.9092	3.88355
MSMEG_4681	Uncharacterized protein	4767694	4768163	1	Exon (MSMEG_4681/MSMEG_4681, exon 1 of 1)	557	38	1.27768	4.8359	3.8184
MSMEG_6387	Probable arabinosyltransferase A (EC 2.4.2.-)	6443918	6444350	1	Promoter	0	40	1.27748	5.10879	4.06363
MSMEG_5648	Uncharacterized protein	5737310	5737517	2	Promoter	0	35	1.27744	4.5135	3.52825
MSMEG_4689	DUF732 domain-containing protein	4774103	4774487	1	Promoter	0	35	1.27688	4.58952	3.59654
MSMEG_1322	ErfK/YbiS/YcfS/YnhG family protein	1417978	1418568	1	Promoter	0	38	1.27671	4.88803	3.86455
MSMEG_1423	Radical SAM domain protein	1523283	1523523	1	Promoter	0	32	1.27669	4.23078	3.27319
MSMEG_5716	Uncharacterized protein	5799290	5799601	1	Promoter	0	37	1.27649	4.78193	3.76927
MSMEG_0628	Amidohydrolase family protein	709962	710259	2	Promoter	69	35	1.27642	4.51596	3.53044
MSMEG_2731	Uncharacterized protein MSMEG_2731/MSMEI_2664	2800401	2801133	2	Promoter	0	35	1.27592	4.51722	3.53152
MSMEG_2672	Acyl-CoA synthase	2749553	2751023	1	Promoter	0	37	1.27584	4.7663	3.75524
MSMEG_1638	Roadblock/LC7 domain protein	1731520	1731828	1	Promoter	0	38	1.27535	4.89186	3.86796
argH	Argininosuccinate lyase (ASAL) (EC 4.3.2.1) (Arginosuccinase)	3837467	3837780	2	Promoter	113	29	1.27463	3.92423	2.99742
cobO	Cob(I)alamin adenosyltransferase (EC 2.5.1.17)	2696234	2696590	1	Exon (MSMEG_2615/MSMEG_2615, exon 1 of 1)	-501	34	1.27453	4.47344	3.49203
MSMEG_0760	Thioesterase family protein	845415	846453	1	Promoter	0	39	1.27447	5.01862	3.98182
MSMEG_1134	Protease HtpX homolog (EC 3.4.24.-)	1195662	1196505	1	Promoter	0	37	1.274	4.77158	3.75992
MSMEG_5442	Glutamate dehydrogenase	5525960	5526234	1	Promoter	0	37	1.274	4.77158	3.75992
MSMEG_1855	Tetratricopeptide repeat protein, putative	1932884	1933463	1	Promoter	96	28	1.27376	3.76976	2.8587
carB	Carbamoyl-phosphate synthase large chain (EC 6.3.5.5) (Carbamoyl-phosphate synthetase ammonia chain)	3119693	3120213	1	Promoter	29	30	1.27326	3.99789	3.06346
pntA	NAD(P) transhydrogenase, alpha subunit (EC 1.6.1.1)	135107	135812	2	Promoter	0	38	1.27271	4.90003	3.87531
MSMEG_4188	Short chain dehydrogenase	4268456	4270244	2	Promoter	0	37	1.27265	4.77574	3.76367
MSMEG_5470	Molybdopterin molybdenumtransferase (EC 2.10.1.1)	5553103	5553714	2	Promoter	0	38	1.27228	4.90146	3.8766
MSMEG_0047	Uncharacterized protein	67535	68295	2	Promoter	0	36	1.27167	4.65415	3.65433
MSMEG_3580	Antigen 85-C (EC 2.3.1.-)	3641744	3642022	1	Promoter	0	31	1.27167	4.07749	3.13521
MSMEG_4506	Uncharacterized protein	4582791	4583697	2	Promoter	0	36	1.27167	4.65415	3.65433
MSMEG_5156	Base excision DNA repair protein, HhH-GPD family protein	5258664	5259298	2	Exon (MSMEG_5155/MSMEG_5155, exon 1 of 1)	202	37	1.27133	4.78008	3.76757
MSMEG_1268	Nudix hydrolase	1357097	1357299	1	Downstream (1-2kb)	-587	32	1.27119	4.22724	3.26995
MSMEG_0975	CbiA domain-containing protein	1046864	1048397	1	Promoter	0	38	1.27101	4.90584	3.88052
MSMEG_2789	Acetyltransferase, GNAT family protein	2855583	2856056	2	Promoter	42	34	1.27098	4.40609	3.43131
MSMEG_2380	Sugar transporter family protein	2464051	2464609	2	Promoter	0	34	1.2705	4.40758	3.43263
MSMEG_2382	5-carboxymethyl-2-hydroxymuconate delta-isomerase	2465546	2466066	1	Promoter	0	35	1.2705	4.49281	3.50961
MSMEG_0108	Acyl-CoA dehydrogenase (EC 1.3.99.-)	132172	133278	2	Promoter	0	37	1.27046	4.78305	3.77024
MSMEG_5115	Uncharacterized protein	5212471	5213060	1	Promoter	0	32	1.27029	4.23241	3.27463
MSMEG_5272	Conserved exported protein	5363546	5363774	1	Promoter	0	38	1.27018	4.90885	3.88321
MSMEG_6200	Uncharacterized protein	6267350	6268242	2	Promoter	0	38	1.27015	4.884	3.86103
MSMEG_1394	Probable conserved transmembrane protein	1495937	1496453	2	Promoter	0	37	1.27004	4.78457	3.77159
MSMEG_2416	Uncharacterized protein	2498086	2498544	1	Promoter	0	36	1.26982	4.61028	3.61556
MSMEG_6387	Probable arabinosyltransferase A (EC 2.4.2.-)	6444517	6444867	1	Exon (MSMEG_6387/MSMEG_6387, exon 1 of 1)	588	37	1.26961	4.7861	3.77298
dnaG	DNA primase (EC 2.7.7.-)	4563824	4564109	2	Promoter	0	34	1.26956	4.41061	3.43535
MSMEG_4043	Amidohydrolase 2	4115769	4116137	1	Exon (MSMEG_4043/MSMEG_4043, exon 1 of 1)	882	29	1.26936	3.82354	2.90696
trx	Thioredoxin	6977631	6977935	1	Promoter	0	38	1.26935	4.91192	3.88597
mutA	Methylmalonyl-CoA mutase, small subunit (EC 5.4.99.2)	3232043	3232616	1	Promoter	82	34	1.26909	4.41216	3.43674
MSMEG_0058	Uncharacterized protein	77393	77849	1	Promoter	0	34	1.26905	4.44745	3.4684
MSMEG_6426	Uncharacterized protein	6495868	6496532	1	Promoter	0	38	1.26895	4.91348	3.88737
glgX	Glycogen debranching enzyme GlgX (EC 3.2.1.-)	3264220	3264687	2	Exon (glgX/glgX, exon 1 of 1)	1267	34	1.26863	4.41372	3.43812
MSMEG_5678	Glyoxalase/bleomycin resistance protein/dioxygenase	5769028	5769531	2	Promoter	142	36	1.26858	4.66477	3.66385
MSMEG_0788	Putative conserved membrane protein	876461	877554	2	Promoter	0	36	1.26773	4.66797	3.6667
MSMEG_6431	Uncharacterized protein	6498371	6499191	1	Promoter	0	37	1.26755	4.75887	3.74881
MSMEG_1661	D-alanyl-D-alanine carboxypeptidase	1756786	1757234	2	Promoter	0	35	1.2675	4.54335	3.55466
bfr	Bacterioferritin (EC 1.16.3.1)	3626242	3626531	2	Promoter	138	34	1.26726	4.41852	3.44241
MSMEG_3248	ABC transporter branched chain amino acid transport permease	3331010	3331342	1	Promoter	12	31	1.26716	4.058	3.11779
MSMEG_6099	Probable conserved transmembrane protein rich in alanine	6163121	6163606	2	Promoter	0	36	1.26689	4.67123	3.66965
MSMEG_6439	Putative 4-hydroxy-4-methyl-2-oxoglutarate aldolase (HMG aldolase) (EC 4.1.3.17) (Oxaloacetate decarboxylase) (OAA decarboxylase) (EC 4.1.1.112) (Regulator of ribonuclease activity homolog) (RraA-like protein)	6504887	6505632	1	Promoter	0	35	1.26653	4.57971	3.58762
MSMEG_3196	Uncharacterized protein	3275144	3275840	1	Exon (MSMEG_3196/MSMEG_3196, exon 1 of 1)	366	34	1.26636	4.42182	3.44536
rfbB	dTDP-glucose 4,6-dehydratase (EC 4.2.1.46)	1603707	1603922	2	Promoter	35	34	1.26604	4.47344	3.49203
MSMEG_0671	S-(Hydroxymethyl)glutathione dehydrogenase (EC 1.1.1.284)	754359	754706	2	Exon (MSMEG_0671/MSMEG_0671, exon 1 of 1)	362	39	1.26502	4.92999	3.90242
MSMEG_5694	Uncharacterized protein	5781640	5781882	1	Exon (MSMEG_5694/MSMEG_5694, exon 1 of 1)	398	35	1.26435	4.58608	3.59345
MSMEG_4475	LppP protein	4558949	4559456	2	Promoter	0	34	1.26418	4.43036	3.45294
MSMEG_6368	DNA-binding protein	6424152	6424376	2	Exon (MSMEG_6369/MSMEG_6369, exon 1 of 1)	289	33	1.26382	4.30539	3.34036
MSMEG_1283	Antitoxin VapB	1372460	1372671	1	Promoter	0	34	1.26376	4.43212	3.4545
mfd	Transcription-repair-coupling factor (TRCF) (EC 3.6.4.-)	5506701	5507738	2	Exon (mfd/mfd, exon 1 of 1)	939	34	1.26376	4.43212	3.4545
MSMEG_6525	Uncharacterized protein	6586029	6586365	1	Promoter	0	34	1.26333	4.4339	3.4561
MSMEG_0465	Transcriptional regulator, TetR family protein	541832	542147	1	Exon (MSMEG_0465/MSMEG_0465, exon 1 of 1)	348	35	1.26232	4.51417	3.52888
MSMEG_0411	Acyl-CoA synthase (FadD28)	487231	487890	1	Promoter	0	35	1.2623	4.55978	3.56952
MSMEG_0814	Membrane protein	900204	900448	2	Exon (MSMEG_0815/MSMEG_0815, exon 1 of 1)	443	31	1.26221	4.1419	3.19322
MSMEG_6390	Transporter, major facilitator family protein	6453137	6453406	1	Exon (MSMEG_6389/MSMEG_6389, exon 1 of 1)	-526	34	1.26126	4.44303	3.46435
MSMEG_3497	Transcriptional regulator, ArsR family protein	3561753	3561961	2	Exon (MSMEG_3496/MSMEG_3496, exon 1 of 1)	1303	29	1.26046	3.8861	2.96315
MSMEG_2376	Uncharacterized protein	2458702	2458972	2	Promoter	0	33	1.2604	4.32004	3.35354
nadE	Glutamine-dependent NAD(+) synthetase (EC 6.3.5.1) (NAD(+) synthase [glutamine-hydrolyzing])	4700868	4701231	2	Exon (nadE/nadE, exon 1 of 1)	1785	27	1.26039	3.66575	2.76541
MSMEG_1188	Uncharacterized protein	1251917	1252268	2	Exon (MSMEG_1188/MSMEG_1188, exon 1 of 1)	1491	34	1.25965	4.45062	3.47125
murC	UDP-N-acetylmuramate--L-alanine ligase (EC 6.3.2.8) (UDP-N-acetylmuramoyl-L-alanine synthetase)	4306584	4307747	2	Promoter	0	32	1.25952	4.16356	3.21283
MSMEG_6430	Uncharacterized protein	6499645	6500575	2	Promoter	0	37	1.25907	4.70736	3.70238
MSMEG_5513	Serine/threonine-protein kinase PknE (EC 2.7.11.1)	5600093	5600526	1	Promoter	0	32	1.25906	4.19882	3.24435
MSMEG_0970	Phosphoglycerate mutase family protein	1042067	1044173	1	Promoter	0	35	1.25859	4.583	3.59061
MSMEG_3633	Ferric cations import ATP-binding protein FbpC (EC 3.6.3.30)	3695588	3696071	2	Exon (MSMEG_3634/MSMEG_3634, exon 1 of 1)	714	30	1.25856	3.92728	3.00015
MSMEG_4771	Uncharacterized protein	4873239	4873498	2	Promoter	0	31	1.25808	4.07552	3.13342
MSMEG_1655	Hydrolase, alpha/beta fold family protein, putative	1750417	1750679	2	Exon (MSMEG_1654/MSMEG_1654, exon 1 of 1)	1011	33	1.25777	4.32751	3.36027
MSMEG_1244	Uncharacterized protein	1317103	1318468	1	Exon (MSMEG_1244/MSMEG_1244, exon 1 of 1)	324	35	1.25727	4.53919	3.55097
MSMEG_0920	Uncharacterized protein	1003782	1006314	1	Promoter	0	37	1.25622	4.72341	3.71727
MSMEG_2975	Metallo-beta-lactamase family protein	3040781	3041833	1	Promoter	0	32	1.25618	4.21284	3.2569
MSMEG_2079	Alcohol dehydrogenase	2157248	2157478	2	Promoter	65	33	1.25562	4.34392	3.37517
ectA	L-2,4-diaminobutyric acid acetyltransferase (DABA acetyltransferase) (EC 2.3.1.178)	3973996	3974433	2	Exon (MSMEG_3902/MSMEG_3902, exon 1 of 1)	-729	28	1.25454	3.81155	2.89618
MSMEG_5191	Siderophore binding protein	5290878	5291264	2	Exon (MSMEG_5192/MSMEG_5192, exon 1 of 1)	369	31	1.25454	4.08773	3.1443
purU	Formyltetrahydrofolate deformylase (EC 3.5.1.10) (Formyl-FH(4) hydrolase)	2280277	2280651	1	Promoter	0	31	1.25364	4.04606	3.107
MSMEG_1434	SnoaL-like domain-containing protein	1535835	1536240	1	Promoter	0	31	1.25353	4.09828	3.15373
MSMEG_4495	CBS domain protein	4576428	4578706	2	Promoter	0	33	1.25337	4.35663	3.38677
MSMEG_3079	Nucleotide-binding protein MSMEG_3079/MSMEI_3001	3151995	3152643	1	Promoter	0	30	1.25309	4.02317	3.08637
MSMEG_1600	RsdA_SigD_bd domain-containing protein	1685910	1686187	1	Promoter	55	33	1.25301	4.3588	3.38875
MSMEG_5676	Citrate synthase	5767335	5767999	1	Promoter	0	32	1.25237	4.20284	3.24791
MSMEG_6388	Probable arabinosyltransferase B (EC 2.4.2.-)	6446785	6447674	1	Promoter	0	35	1.25226	4.492	3.50886
MSMEG_6448	Uncharacterized protein	6512581	6513065	2	Promoter	0	29	1.25184	3.82243	2.90593
MSMEG_5326	Uncharacterized protein	5412838	5413193	1	Promoter	-41	32	1.25158	4.23853	3.28018
MSMEG_5130	Probable monoacyl phosphatidylinositol tetramannoside-binding protein LpqW	5232300	5233084	2	Promoter	6	31	1.2512	4.11145	3.16562
ftsY	Signal recognition particle receptor FtsY (SRP receptor)	2506404	2506665	1	Promoter	0	30	1.25112	4.03418	3.09631
MSMEG_3159	Methylmalonyl-CoA mutase large subunit (EC 5.4.99.2)	3233849	3234268	1	Promoter	15	28	1.25049	3.75148	2.84241
MSMEG_0491	Transcriptional regulator, LacI family protein	571566	571900	2	Promoter	0	29	1.25036	3.8565	2.93663
MSMEG_4488	Hydrolase, nudix family protein	4569653	4570492	2	Promoter	0	29	1.2503	3.90894	2.9836
prfC	Peptide chain release factor 3 (RF-3)	1412373	1412691	2	Promoter	101	29	1.24995	3.85877	2.93862
MSMEG_5468	Uncharacterized protein	5550987	5551408	2	Promoter	0	35	1.24957	4.50999	3.52508
MSMEG_0076	Antigen MTB48	99628	99979	1	Promoter	0	31	1.24934	4.1228	3.17584
MSMEG_0955	Uncharacterized protein	1034074	1035066	2	Promoter	0	32	1.24872	4.25673	3.29664
MSMEG_6329	Uncharacterized protein	6395792	6396550	2	Promoter	68	34	1.24849	4.38811	3.41517
nadD	Probable nicotinate-nucleotide adenylyltransferase (EC 2.7.7.18) (Deamido-NAD(+) diphosphorylase) (Deamido-NAD(+) pyrophosphorylase) (Nicotinate mononucleotide adenylyltransferase) (NaMN adenylyltransferase)	4672334	4672836	2	Promoter	0	29	1.24837	3.86801	2.9469
MSMEG_6751	Uncharacterized protein	6796086	6796555	1	Promoter	8	32	1.24805	4.20925	3.25365
MSMEG_2044	Integral membrane transport protein	2121657	2122000	1	Promoter	0	29	1.24778	3.89775	2.97353
MSMEG_2443	Uncharacterized protein	2525455	2525914	1	Exon (MSMEG_2443/MSMEG_2443, exon 1 of 1)	256	29	1.24758	3.92515	2.99817
MSMEG_0253	Uncharacterized protein	284885	285347	1	Promoter	0	34	1.2475	4.39516	3.42142
ilvC	Ketol-acid reductoisomerase (NADP(+)) (KARI) (EC 1.1.1.86) (Acetohydroxy-acid isomeroreductase) (AHIR) (Alpha-keto-beta-hydroxylacyl reductoisomerase) (Ketol-acid reductoisomerase type 1) (Ketol-acid reductoisomerase type I)	2456330	2457603	1	Promoter	0	31	1.24719	4.13684	3.1886
MSMEG_1823	Uncharacterized protein	1897862	1898526	2	Exon (MSMEG_1822/MSMEG_1822, exon 1 of 1)	291	30	1.24629	4.00161	3.06687
MSMEG_0049	Pirin domain protein	69666	70404	2	Promoter	0	31	1.24615	4.14403	3.19513
MSMEG_4698	Uncharacterized protein	4782180	4782447	2	Promoter	0	28	1.24564	3.72704	2.8203
MSMEG_5002	AAA_27 domain-containing protein	5101630	5102322	2	Promoter	0	28	1.24546	3.75456	2.84513
MSMEG_5092	Uncharacterized protein	5192908	5193427	1	Promoter	0	30	1.24523	4.01937	3.08288
engA	GTPase Der (GTP-binding protein EngA)	3803785	3804185	2	Promoter	4	26	1.24474	3.56323	2.67339
MSMEG_1254	DEAD/DEAH box helicase	1338779	1339201	1	Exon (MSMEG_1254/MSMEG_1254, exon 1 of 1)	935	30	1.24466	3.96544	3.03446
MSMEG_5041	Probable acyltransferase	5137236	5137616	2	Exon (MSMEG_5042/MSMEG_5042, exon 1 of 1)	-662	30	1.24465	3.94447	3.01566
MSMEG_5133	Uncharacterized protein	5235258	5235652	1	Exon (typA/typA, exon 1 of 1)	-1069	29	1.24461	3.89203	2.96839
MSMEG_1243	DUF4007 domain-containing protein	1315633	1316752	1	Promoter	0	34	1.24434	4.41937	3.44322
MSMEG_4341	Uncharacterized protein	4430384	4430635	2	Promoter	0	25	1.24407	3.41555	2.54092
MSMEG_3860	Apolipoprotein N-acyltransferase (ALP N-acyltransferase) (EC 2.3.1.269) (LntMs)	3932017	3932574	2	Promoter	0	27	1.244	3.63151	2.73451
MSMEG_0261	p40 protein	294742	295281	1	Promoter	5	26	1.24276	3.58627	2.694
MSMEG_2197	Uncharacterized protein	2273928	2274364	1	Promoter	0	28	1.24247	3.77447	2.86292
cobB	Hydrogenobyrinate a,c-diamide synthase (EC 6.3.5.9) (Hydrogenobyrinic acid a,c-diamide synthase)	2697709	2697920	1	Promoter	0	27	1.24186	3.68028	2.77836
ftsW	Cell division protein FtsW	4310078	4310774	2	Promoter	0	31	1.24151	4.04695	3.10779
MSMEG_5210	Hydrolase	5308800	5309550	2	Exon (MSMEG_5211/MSMEG_5211, exon 1 of 1)	930	27	1.24115	3.60505	2.71084
MSMEG_1702	Peptidase M20 domain-containing protein 2	1795181	1795477	1	Promoter	0	29	1.2408	3.83985	2.92165
MSMEG_1957	Uncharacterized protein	2035697	2035929	2	Promoter	0	29	1.24078	3.91987	2.99343
aceE	Pyruvate dehydrogenase E1 component (PDH E1 component) (EC 1.2.4.1)	4407846	4408065	1	Exon (aceE/aceE, exon 1 of 1)	167	27	1.24059	3.65441	2.75515
MSMEG_3177	Probable transcriptional regulatory protein, putative	3252366	3252578	1	Promoter	86	27	1.2404	3.65044	2.75159
MSMEG_2546	Transcriptional Regulator, GntR family protein	2630013	2630407	2	Exon (MSMEG_2545/MSMEG_2545, exon 1 of 1)	582	24	1.24032	3.28529	2.42462
MSMEG_0455	Aldehyde dehydrogenase	528387	528608	1	Promoter	0	28	1.23966	3.79515	2.88142
MSMEG_0768	Rhodanese domain-containing protein	853348	854233	1	Promoter	0	31	1.2396	4.06255	3.12182
MSMEG_2983	Uncharacterized protein	3048709	3049220	1	Exon (MSMEG_2983/MSMEG_2983, exon 1 of 1)	264	26	1.23949	3.58184	2.69001
MSMEG_1135	Uncharacterized protein	1196673	1196983	1	Exon (MSMEG_1134/MSMEG_1134, exon 1 of 1)	-512	27	1.23939	3.64975	2.75095
MSMEG_5273	Beta-ketoadipyl CoA thiolase (EC 2.3.1.-)	5364504	5364932	1	Promoter	0	29	1.23918	3.91396	2.98814
MSMEG_0250	Membrane protein, MmpL family protein	281745	282110	2	Exon (MSMEG_0250/MSMEG_0250, exon 1 of 1)	1313	31	1.23898	4.06783	3.12648
MSMEG_6457	Oxidoreductase molybdopterin binding domain, putative	6520144	6521581	1	Promoter	0	31	1.23868	4.07049	3.12891
MSMEG_4225	Cell division protein FtsQ	4306120	4306368	2	Promoter	-26	28	1.23848	3.71039	2.80542
MSMEG_5598	tRNA-Arg	5685839	5686095	1	Promoter	0	30	1.23819	3.94095	3.01248
rnhA	Ribonuclease H (RNase H) (EC 3.1.26.4)	5650285	5650528	1	Exon (rnhA/rnhA, exon 1 of 1)	318	25	1.23792	3.43122	2.55498
MSMEG_1262	Uncharacterized protein	1351849	1352246	1	Downstream (<1kb)	498	27	1.23777	3.6756	2.77415
ppnK	NAD kinase (EC 2.7.1.23) (ATP-dependent NAD kinase)	3815635	3815840	2	Downstream (<1kb)	941	26	1.23762	3.51462	2.62966
MSMEG_0408	Polyketide synthase (Type I modular polyketide synthase)	480952	481358	2	Exon (MSMEG_0408/MSMEG_0408, exon 1 of 1)	1213	27	1.23757	3.64202	2.74402
MSMEG_0063	Uncharacterized PE family protein PE35	85062	88602	1	Promoter	0	32	1.2371	4.21849	3.26201
MSMEG_2347	Phytoene dehydrogenase (EC 1.14.99.-)	2429585	2429841	2	Downstream (<1kb)	-1058	26	1.23703	3.50282	2.61913
MSMEG_4288	Integral membrane protein	4374113	4376101	2	Promoter	0	29	1.23669	3.81926	2.9031
MSMEG_0058	Uncharacterized protein	76849	77187	1	Exon (MSMEG_0057/MSMEG_0057, exon 1 of 1)	-211	30	1.23573	3.96268	3.032
MSMEG_6482	Secreted protein	6543706	6543976	1	Exon (MSMEG_6482/MSMEG_6482, exon 1 of 1)	468	27	1.23564	3.66036	2.76056
pgi	Glucose-6-phosphate isomerase (GPI) (EC 5.3.1.9) (Phosphoglucose isomerase) (PGI) (Phosphohexose isomerase) (PHI)	5630347	5630576	1	Promoter	0	29	1.23561	3.8827	2.96011
MSMEG_0700	Uncharacterized protein	789794	790655	2	Promoter	0	30	1.23543	3.96543	3.03446
MSMEG_2819	ISMsm1, transposase orfA	2881877	2882323	2	Promoter	-43	23	1.23542	3.14849	2.30275
MSMEG_0538	Regulatory protein, MarR	617970	618254	2	Promoter	0	30	1.23397	3.97936	3.04699
gltD	NADH-dependent glutamate synthase small subunit (EC 1.4.1.-)	6522552	6524436	2	Exon (MSMEG_6459/MSMEG_6459, exon 1 of 1)	-413	27	1.23329	3.65888	2.75921
MSMEG_1425	Creatininase subfamily protein (EC 3.5.2.10)	1525286	1525537	1	Exon (MSMEG_1424/MSMEG_1424, exon 1 of 1)	-405	26	1.23256	3.50071	2.6173
dxr	1-deoxy-D-xylulose 5-phosphate reductoisomerase (DXP reductoisomerase) (EC 1.1.1.267) (1-deoxyxylulose-5-phosphate reductoisomerase) (2-C-methyl-D-erythritol 4-phosphate synthase)	2660154	2660362	1	Promoter	128	26	1.23246	3.58414	2.69207
pyrF	Orotidine 5'-phosphate decarboxylase (EC 4.1.1.23) (OMP decarboxylase) (OMPDCase) (OMPdecase)	3121335	3121960	1	Exon (carB/carB, exon 1 of 1)	-1048	22	1.23232	3.06544	2.22869
MSMEG_4622	Transcriptional regulator, TetR family protein	4706183	4706418	1	Exon (MSMEG_4622/MSMEG_4622, exon 1 of 1)	377	24	1.23211	3.35839	2.49011
MSMEG_4366	Serine/threonine-protein kinase PknD (EC 2.7.11.1)	4452889	4453155	2	Exon (MSMEG_4365/MSMEG_4365, exon 1 of 1)	1438	23	1.23153	3.18557	2.33573
MSMEG_6366	O-antigen export system, ATP-binding protein	6421466	6422332	1	Promoter	0	27	1.23144	3.67605	2.7746
MSMEG_5380	tRNA-Leu	5458559	5458895	2	Promoter	89	28	1.23139	3.73149	2.82426
MSMEG_4681	Uncharacterized protein	4767050	4767438	1	Promoter	0	27	1.23114	3.67894	2.77714
MSMEG_4923	Endonuclease NucS (EC 3.1.-.-)	5017854	5018193	2	Promoter	0	27	1.22968	3.61026	2.71548
ppk	Polyphosphate kinase (EC 2.7.4.1) (ATP-polyphosphate phosphotransferase) (Polyphosphoric acid kinase)	2475013	2475227	2	Promoter	125	27	1.22938	3.61321	2.71813
MSMEG_4697	Uncharacterized protein	4781742	4781951	2	Promoter	0	24	1.22921	3.35865	2.49027
MSMEG_0029	Anthranilate synthase component 2 (EC 4.1.3.27)	47403	48978	1	Promoter	0	30	1.22884	4.03418	3.09631
MSMEG_1352	Hydrolase, alpha/beta fold family protein	1446010	1446276	2	Exon (MSMEG_1353/MSMEG_1353, exon 1 of 1)	-163	25	1.22877	3.48001	2.59874
MSMEG_0262	Uncharacterized protein	295524	295776	1	Promoter	0	23	1.22852	3.19656	2.34551
MSMEG_0043	Extradiol ring-cleavage dioxygenase, class III enzyme, subunit B	60506	60767	2	Exon (MSMEG_0043/MSMEG_0043, exon 1 of 1)	536	26	1.22829	3.50706	2.62293
ffh	Signal recognition particle protein (Fifty-four homolog)	2514647	2515118	1	Promoter	65	26	1.22816	3.48597	2.60404
MSMEG_0750	Membrane protein	837809	838042	2	Exon (MSMEG_0751/MSMEG_0751, exon 1 of 1)	736	27	1.22792	3.62807	2.73145
MSMEG_0028	Serine/threonine-protein kinase PknB (EC 2.7.11.1)	49247	49592	2	Exon (MSMEG_0028/MSMEG_0028, exon 1 of 1)	501	28	1.22745	3.80045	2.88617
MSMEG_6596	Uncharacterized protein	6653251	6653466	2	Promoter	0	28	1.22741	3.71733	2.81158
MSMEG_4502	Ribosomal RNA small subunit methyltransferase E (EC 2.1.1.193)	4580712	4582107	2	Promoter	0	26	1.22726	3.49498	2.61212
xseA	Exodeoxyribonuclease 7 large subunit (EC 3.1.11.6) (Exodeoxyribonuclease VII large subunit) (Exonuclease VII large subunit)	5320330	5320756	1	Promoter	0	27	1.22679	3.64011	2.74224
MSMEG_6080	DNA integrity scanning protein DisA (Cyclic-di-AMP synthase) (c-di-AMP synthase) (Diadenylate cyclase) (EC 2.7.7.85)	6143770	6144064	1	Promoter	0	28	1.22638	3.78484	2.87216
MSMEG_6745	Transcriptional regulator, GntR family protein	6790650	6790973	1	Exon (MSMEG_6745/MSMEG_6745, exon 1 of 1)	345	25	1.22626	3.39249	2.52037
argH	Argininosuccinate lyase (ASAL) (EC 4.3.2.1) (Arginosuccinase)	3838347	3838568	2	Exon (argG/argG, exon 1 of 1)	-454	22	1.22622	3.08095	2.24251
MSMEG_0608	Glyoxalase family protein	684457	684858	1	Promoter	0	22	1.22578	3.03641	2.20273
MSMEG_3171	Uncharacterized protein	3247850	3248290	2	Exon (MSMEG_3172/MSMEG_3172, exon 1 of 1)	269	23	1.22511	3.23377	2.37864
MSMEG_5461	Uncharacterized protein	5544294	5544626	2	Promoter	0	26	1.22496	3.51938	2.63387
MSMEG_1132	Menaquinone reductase (MK reductase) (EC 1.3.99.38)	1194696	1195407	2	Promoter	0	27	1.22489	3.66148	2.76158
MSMEG_6931	RNA polymerase sigma-70 factor	6973536	6974031	1	Exon (MSMEG_6929/MSMEG_6929, exon 1 of 1)	-1515	28	1.22483	3.80317	2.8886
MSMEG_0082	ESX-1 secretion system protein EccE1	105211	105430	2	Exon (MSMEG_0082/MSMEG_0082, exon 1 of 1)	558	24	1.22457	3.36748	2.49814
MSMEG_0249	Integral membrane protein	280137	280545	1	Exon (MSMEG_0249/MSMEG_0249, exon 1 of 1)	902	27	1.22334	3.68008	2.77816
MSMEG_0362	Amidohydrolase 2	402682	402918	2	Exon (MSMEG_0362/MSMEG_0362, exon 1 of 1)	868	25	1.22302	3.3986	2.52581
MSMEG_4296	Protease	4384064	4384623	2	Exon (MSMEG_4296/MSMEG_4296, exon 1 of 1)	474	24	1.22289	3.34271	2.47597
MSMEG_6520	Orotate phosphoribosyltransferase (OPRT) (OPRTase) (EC 2.4.2.10)	6581479	6581744	1	Promoter	57	26	1.22279	3.54426	2.65635
MSMEG_1885	2Fe-2S iron-sulfur cluster binding domain protein	1963711	1963927	1	Promoter	-55	25	1.22259	3.46069	2.58151
MSMEG_0459	Two-component system response regulator	535185	535485	1	Exon (MSMEG_0458/MSMEG_0458, exon 1 of 1)	-212	26	1.22252	3.5474	2.65918
MSMEG_1001	Acetyltransferase, gnat family protein, putative	1071286	1071644	1	Promoter	22	25	1.22246	3.4049	2.53139
MSMEG_3202	Uncharacterized protein	3282608	3283007	2	Promoter	0	23	1.22231	3.23386	2.37871
MSMEG_3885	DEAD/DEAH box helicase	3958846	3959049	2	Promoter	127	23	1.22186	3.1809	2.33166
MSMEG_6275	DNA polymerase III subunit epsilon	6341234	6341565	2	Promoter	0	27	1.22159	3.70208	2.7979
MSMEG_3249	Branched-chain amino acid ABC transporter, permease protein	3331726	3332039	1	Promoter	0	23	1.22156	3.18409	2.33447
MSMEG_4231	UDP-N-acetylmuramoyl-tripeptide--D-alanyl-D-alanine ligase (EC 6.3.2.10) (D-alanyl-D-alanine-adding enzyme)	4314322	4314659	2	Promoter	0	23	1.22127	3.18728	2.33726
MSMEG_6815	Secreted protein	6864628	6864829	1	Promoter	71	25	1.2211	3.42075	2.54558
MSMEG_1822	Biotin-[acetyl-CoA-carboxylase] ligase (EC 6.3.4.15)	1897289	1897704	1	Promoter	64	26	1.22098	3.56641	2.67627
lpdA	Dihydrolipoyl dehydrogenase (EC 1.8.1.4)	989497	989936	1	Promoter	0	26	1.22073	3.5696	2.67912
MSMEG_4643	Resuscitation-promoting factor	4729196	4729438	2	Promoter	-111	24	1.22039	3.28421	2.42358
MSMEG_6630	Uncharacterized protein MSMEG_6630	6681076	6681432	1	Exon (MSMEG_6630/MSMEG_6630, exon 1 of 1)	297	24	1.22004	3.34659	2.47941
MSMEG_5133	Uncharacterized protein	5235927	5236200	1	Exon (typA/typA, exon 1 of 1)	-521	25	1.21988	3.46467	2.5851
MSMEG_1403	Cutinase superfamily protein	1503718	1504137	1	Promoter	0	26	1.21902	3.59212	2.69924
grpE	Protein GrpE (HSP-70 cofactor)	798801	799095	1	Exon (grpE/grpE, exon 1 of 1)	170	25	1.21857	3.39396	2.52166
cysM	Cysteine synthase B (EC 2.5.1.47)	4998004	4998526	2	Promoter	0	24	1.21833	3.30325	2.44067
MSMEG_5420	Deferrochelatase/peroxidase (EC 1.11.1.-)	5498603	5499042	1	Promoter	0	23	1.21829	3.15657	2.30996
MSMEG_0916	Transcriptional regulator, TetR family protein	1000734	1001256	2	Promoter	0	28	1.21812	3.75026	2.84127
MSMEG_0132	Uncharacterized protein	153031	153495	1	Promoter	0	25	1.21779	3.46279	2.58337
MSMEG_6595	Secreted protein	6652445	6652780	2	Promoter	-76	25	1.21755	3.46607	2.5863
MSMEG_0408	Polyketide synthase (Type I modular polyketide synthase)	476429	476660	2	Exon (MSMEG_0408/MSMEG_0408, exon 1 of 1)	5911	22	1.21613	3.08151	2.24296
MSMEG_3115	Regulatory protein, DeoR	3191724	3191942	2	Promoter	0	21	1.21554	3.01976	2.18788
aceE	Pyruvate dehydrogenase E1 component (PDH E1 component) (EC 1.2.4.1)	4408357	4408727	1	Exon (aceE/aceE, exon 1 of 1)	678	22	1.2146	3.09467	2.25467
MSMEG_3612	Probable conserved integral membrane protein	3676736	3677155	1	Promoter	17	21	1.21418	3.00326	2.17314
MSMEG_2361	Phosphoribosylglycinamide formyltransferase	2443052	2443538	2	Promoter	0	22	1.21372	3.06974	2.23247
MSMEG_0935	2,3-bisphosphoglycerate-dependent phosphoglycerate mutase (BPG-dependent PGAM) (PGAM) (Phosphoglyceromutase) (dPGM) (EC 5.4.2.11)	1015713	1016283	1	Promoter	104	25	1.21369	3.37517	2.50494
MSMEG_4340	NAD/mycothiol-dependent formaldehyde dehydrogenase (EC 1.1.1.306)	4428975	4429210	1	Exon (MSMEG_4340/MSMEG_4340, exon 1 of 1)	296	22	1.21346	3.07314	2.2355
MSMEG_1955	Uncharacterized protein	2034141	2034467	2	Promoter	0	23	1.2133	3.22698	2.37259
MSMEG_1245	Phosphoadenosine phosphosulfate reductase	1319438	1319722	1	Exon (MSMEG_1244/MSMEG_1244, exon 1 of 1)	-508	25	1.21315	3.38018	2.50934
MSMEG_2390	Hydrolase, NUDIX family protein	2472204	2472405	2	Exon (MSMEG_2390/MSMEG_2390, exon 1 of 1)	719	22	1.21297	3.11325	2.2713
hrpA	ATP-dependent helicase HrpA	6645241	6645661	2	Promoter	0	22	1.21295	3.07996	2.24162
rluB	Pseudouridine synthase (EC 5.4.99.-)	3805515	3805726	2	Promoter	0	20	1.21286	2.87953	2.06324
MSMEG_4578	Diglucosylglycerate octanoyltransferase (DGG octanoyltransferase) (EC 2.3.1.273)	4670714	4671652	2	Promoter	0	22	1.21252	3.05528	2.21965
MSMEG_5210	Hydrolase	5309710	5310036	2	Exon (MSMEG_5211/MSMEG_5211, exon 1 of 1)	444	22	1.2122	3.09024	2.2507
MSMEG_6063	Fe uptake system integral membrane protein	6131882	6132089	2	Exon (MSMEG_6064/MSMEG_6064, exon 1 of 1)	-297	24	1.21098	3.26124	2.40321
senX3	Signal-transduction histidine kinase senX3 (EC 2.7.13.3)	1016516	1016857	1	Promoter	0	25	1.21015	3.42819	2.55224
MSMEG_0129	Cyclase/dehydrase family protein	150332	150607	1	Exon (MSMEG_0129/MSMEG_0129, exon 1 of 1)	342	24	1.20964	3.31341	2.4497
MSMEG_6481	Uncharacterized protein	6544797	6544996	2	Promoter	0	22	1.20952	3.03896	2.20498
MSMEG_6063	Fe uptake system integral membrane protein	6131262	6131671	2	Promoter	0	22	1.20913	3.13534	2.29095
MSMEG_6154	Adenylate cyclase, family protein 3	6222429	6222727	1	Promoter	12	24	1.20901	3.32387	2.45903
MSMEG_6251	PknH_C domain-containing protein	6317311	6317585	2	Promoter	0	24	1.20842	3.27165	2.41238
MSMEG_6346	Uncharacterized protein	6408374	6408590	1	Promoter	23	24	1.20821	3.27516	2.4155
MSMEG_3681	DUF732 domain-containing protein	3747905	3748405	2	Exon (MSMEG_3682/MSMEG_3682, exon 1 of 1)	179	21	1.20806	2.9951	2.16595
MSMEG_0754	Uncharacterized protein	840827	841583	1	Promoter	23	25	1.20778	3.47006	2.58989
alr	Alanine racemase (EC 5.1.1.1)	1665962	1666624	1	Exon (alr/alr, exon 1 of 1)	254	21	1.20737	3.00573	2.17533
MSMEG_1900	D-alanyl-D-alanine carboxypeptidase family protein	1979028	1979457	2	Promoter	60	20	1.20735	2.84714	2.03431
MSMEG_5131	Uncharacterized protein	5234623	5235026	1	Exon (MSMEG_5131/MSMEG_5131, exon 1 of 1)	1025	23	1.20696	3.17062	2.32239
MSMEG_3218	Trp region conserved hypothetical membrane protein	3295785	3296039	1	Exon (trpE/trpE, exon 1 of 1)	-316	20	1.20638	2.86145	2.04699
MSMEG_6483	Methyltransferase type 11	6545276	6545695	2	Promoter	10	21	1.20596	2.93214	2.10992
MSMEG_3196	Uncharacterized protein	3274639	3274968	1	Promoter	0	20	1.20591	2.86864	2.05349
MSMEG_0586	Stas domain, putative	662668	662967	2	Promoter	0	21	1.20581	3.03072	2.1976
MSMEG_0572	Uncharacterized protein	647636	647886	2	Promoter	0	19	1.20503	2.72011	1.92159
MSMEG_5054	ABC transporter, quaternary amine uptake transporter (QAT) family protein, substrate-binding protein	5155099	5155316	2	Exon (MSMEG_5054/MSMEG_5054, exon 1 of 1)	599	22	1.20454	3.05232	2.21697
MSMEG_5133	Uncharacterized protein	5236401	5236635	1	Promoter	-86	23	1.20435	3.21714	2.36376
ppnK	NAD kinase (EC 2.7.1.23) (ATP-dependent NAD kinase)	3815994	3816297	2	Exon (ppnK/ppnK, exon 1 of 1)	484	20	1.20432	2.89393	2.07597
fumC	Fumarate hydratase class II (Fumarase C) (EC 4.2.1.2) (Aerobic fumarase) (Iron-independent fumarase)	5331680	5331961	1	Exon (fumC/fumC, exon 1 of 1)	646	22	1.2042	3.10691	2.26564
manA	Mannose-6-phosphate isomerase, class I (EC 5.3.1.8)	1909907	1910132	1	Exon (MSMEG_1835/MSMEG_1835, exon 1 of 1)	-414	20	1.20407	2.90464	2.08548
MSMEG_0061	Ftsk/spoiiie family protein	81998	82222	1	Exon (MSMEG_0061/MSMEG_0061, exon 1 of 1)	909	22	1.20373	3.0668	2.22985
MSMEG_0385	Putative glycosyl transferase (EC 2.-.-.-)	433828	434027	1	Exon (MSMEG_0385/MSMEG_0385, exon 1 of 1)	214	22	1.20319	3.08645	2.24739
MSMEG_1351	Cyclopropane-fatty-acyl-phospholipid synthase 1 (EC 2.1.1.79)	1444829	1445118	2	Promoter	-79	20	1.20313	2.81848	2.00884
MSMEG_2392	Phosphoenolpyruvate guanylyltransferase (PEP guanylyltransferase) (EC 2.7.7.68) (2-phospho-L-lactate guanylyltransferase)	2475419	2476289	2	Promoter	0	22	1.20313	3.07771	2.23955
MSMEG_0580	Uncharacterized protein	655352	655734	1	Promoter	58	19	1.20312	2.74931	1.94751
MSMEG_0407	DapB_N domain-containing protein	475130	475405	1	Exon (MSMEG_0408/MSMEG_0408, exon 1 of 1)	4616	20	1.20302	2.91579	2.09534
MSMEG_4322	Uncharacterized protein	4407291	4407527	2	Promoter	0	20	1.20282	2.82042	2.01061
MSMEG_0541	Uncharacterized protein	619781	619985	1	Promoter	37	22	1.20255	3.08865	2.24927
MSMEG_1240	Uncharacterized protein	1311665	1312973	1	Promoter	0	23	1.20232	3.25701	2.39947
purH	Bifunctional purine biosynthesis protein PurH [Includes: Phosphoribosylaminoimidazolecarboxamide formyltransferase (EC 2.1.2.3) (AICAR transformylase); IMP cyclohydrolase (EC 3.5.4.10) (ATIC) (IMP synthase) (Inosinicase)]	5603412	5603641	2	Exon (purH/purH, exon 1 of 1)	634	20	1.20166	2.86012	2.04591
MSMEG_4682	Na+/H+ antiporter	4769453	4769862	2	Promoter	0	21	1.20158	2.94148	2.11815
MSMEG_2798	Uncharacterized protein	2864920	2865218	2	Exon (MSMEG_2798/MSMEG_2798, exon 1 of 1)	431	17	1.20122	2.51112	1.73598
MSMEG_5328	Uncharacterized protein	5414404	5415005	1	Promoter	0	24	1.2011	3.2826	2.42215
MSMEG_6938	ParB-like partition proteins	6980870	6982229	2	Promoter	0	24	1.19977	3.31204	2.44847
MSMEG_6250	Glutamate--cysteine ligase EgtA (EC 6.3.2.2) (Gamma-glutamylcysteine synthetase) (GCS) (Gamma-ECS)	6316458	6316888	2	Promoter	0	21	1.19867	3.0325	2.19923
MSMEG_1859	Uncharacterized protein	1937012	1937233	2	Promoter	89	14	1.19806	2.13923	1.4058
MSMEG_0053	CbiA domain-containing protein	73206	73923	2	Exon (MSMEG_0053/MSMEG_0053, exon 1 of 1)	285	21	1.19767	3.01963	2.18778
MSMEG_6899	Uncharacterized protein	6946278	6946737	2	Exon (MSMEG_6900/MSMEG_6900, exon 1 of 1)	-660	23	1.19763	3.19222	2.34164
MSMEG_0753	Uncharacterized protein	839827	840078	2	Exon (fbaA/fbaA, exon 1 of 1)	652	21	1.19741	2.95636	2.13154
MSMEG_5901	TrnB2 protein	5962373	5962761	2	Promoter	0	22	1.19552	3.06869	2.2316
MSMEG_3236	ABC-type amino acid transport system, permease component	3319366	3319699	1	Promoter	0	18	1.19545	2.6456	1.85556
msrA	Peptide methionine sulfoxide reductase MsrA (Protein-methionine-S-oxide reductase) (EC 1.8.4.11) (Peptide-methionine (S)-S-oxide reductase) (Peptide Met(O) reductase)	6540771	6541015	1	Exon (MSMEG_6478/MSMEG_6478, exon 1 of 1)	717	20	1.19506	2.90301	2.08403
dnaA	Chromosomal replication initiator protein DnaA	6987489	6988095	1	Exon (dnaA/dnaA, exon 1 of 1)	889	22	1.1949	3.08387	2.24507
rrsB	16S ribosomal RNA	5029512	5029897	2	Promoter	-37	27	1.19454	3.62113	2.72528
MSMEG_4694	HNH endonuclease family protein	4778993	4779256	2	Promoter	0	19	1.19416	2.74409	1.94287
MSMEG_1929	Uncharacterized protein	2007868	2008165	2	Promoter	0	21	1.19407	2.92596	2.10442
MSMEG_5663	Sensor-type histidine kinase PrrB (EC 2.7.13.3)	5756115	5756402	1	Promoter	0	21	1.19391	2.92979	2.10782
MSMEG_3238	3-mercaptopyruvate sulfurtransferase	3321115	3321480	1	Promoter	0	18	1.1939	2.60465	1.81908
MSMEG_6394	Cutinase domain-containing protein	6465255	6465477	2	Promoter	0	21	1.19363	3.00834	2.17774
MSMEG_0960	Putative transmembrane protein	1035709	1035918	1	Promoter	29	21	1.19327	2.94514	2.12144
MSMEG_0753	Uncharacterized protein	840386	840669	2	Promoter	61	21	1.19296	2.95284	2.12833
MSMEG_5115	Uncharacterized protein	5213340	5213758	1	Exon (MSMEG_5114/MSMEG_5114, exon 1 of 1)	574	18	1.19275	2.592	1.80778
MSMEG_4311	SURF1-like protein	4400313	4400659	1	Exon (MSMEG_4311/MSMEG_4311, exon 1 of 1)	564	16	1.19259	2.46941	1.69887
dnaJ	Chaperone protein DnaJ	4582305	4582614	2	Promoter	-111	19	1.19149	2.80602	1.99777
MSMEG_0107	Cell envelope-related function transcriptional attenuator common domain	131215	131927	2	Promoter	0	21	1.19147	2.99143	2.16276
MSMEG_0133	ABC-transporter integral membrane protein	153802	154156	1	Promoter	0	21	1.19119	2.99918	2.16951
MSMEG_1929	Uncharacterized protein	2008382	2008693	2	Exon (MSMEG_1930/MSMEG_1930, exon 1 of 1)	-441	19	1.19111	2.77814	1.97309
MSMEG_0230	Uncharacterized protein	258883	259693	1	Promoter	0	22	1.18889	3.06532	2.22858
MSMEG_0927	Uncharacterized protein	1008953	1009175	2	Promoter	0	20	1.1888	2.8155	2.00624
MSMEG_6155	IS1096, tnpA protein	6223279	6223528	1	Exon (MSMEG_6154/MSMEG_6154, exon 1 of 1)	-638	20	1.18833	2.81307	2.0041
MSMEG_6752	Glucanase (EC 3.2.1.-)	6796756	6797300	2	Promoter	0	20	1.18814	2.89604	2.07782
MSMEG_2689	Uncharacterized protein	2766694	2767219	2	Exon (MSMEG_2690/MSMEG_2690, exon 1 of 1)	-823	19	1.18784	2.70992	1.91256
MSMEG_6147	Uncharacterized protein	6215810	6216044	1	Promoter	0	19	1.18755	2.71785	1.91958
MSMEG_5828	Probable M18 family aminopeptidase 2 (EC 3.4.11.-)	5896490	5896789	2	Promoter	0	19	1.18726	2.72579	1.92667
MSMEG_2349	Glycosyl hydrolase, family protein 57	2431177	2431491	2	Promoter	80	17	1.18592	2.50238	1.72827
MSMEG_2934	Phosphatidylinositol mannoside acyltransferase (PIM acyltransferase) (EC 2.3.1.265)	2996501	2996792	1	Promoter	0	17	1.1858	2.56647	1.78519
MSMEG_5265	Putative cystathionine gamma-synthase (EC 2.5.1.48)	5357289	5357492	2	Promoter	0	18	1.18521	2.68066	1.8866
MSMEG_1323	Uncharacterized protein	1419288	1419505	1	Promoter	-86	18	1.1847	2.63854	1.84926
MSMEG_0764	Na+/H+ antiporter	851166	851593	2	Promoter	0	20	1.18376	2.83354	2.02219
MSMEG_6571	Uncharacterized protein	6626011	6626254	2	Promoter	0	18	1.1832	2.64303	1.8532
MSMEG_6147	Uncharacterized protein	6216259	6216528	1	Exon (MSMEG_6147/MSMEG_6147, exon 1 of 1)	376	18	1.18307	2.64708	1.85681
cmk	Cytidylate kinase (CK) (EC 2.7.4.25) (Cytidine monophosphate kinase) (CMP kinase)	3804485	3804691	2	Exon (cmk/cmk, exon 1 of 1)	181	15	1.1824	2.34608	1.5892
MSMEG_3160	LAO/AO transport system ATPase (EC 2.7.-.-)	3234968	3235208	1	Exon (MSMEG_3159/MSMEG_3159, exon 1 of 1)	-889	16	1.1821	2.46324	1.69335
MSMEG_5066	Integral membrane protein	5166562	5166895	1	Promoter	0	18	1.18208	2.67947	1.88549
MSMEG_4594	Uncharacterized protein	4685747	4686118	2	Promoter	0	16	1.18196	2.46733	1.69697
MSMEG_2727	Glutamate binding protein	2796233	2796673	2	Promoter	0	17	1.18183	2.47142	1.7006
MSMEG_6395	Uncharacterized protein	6465699	6466042	2	Promoter	0	19	1.18148	2.74354	1.94243
MSMEG_0031	Penicillin-binding protein A (PBPA)	52553	52846	2	Promoter	10	19	1.18115	2.71193	1.91435
pta	Phosphate acetyltransferase (EC 2.3.1.8) (Phosphotransacetylase)	867611	867883	1	Promoter	33	17	1.18067	2.50827	1.73343
rarD	RarD protein	3250809	3251376	1	Promoter	0	17	1.18006	2.52878	1.75165
MSMEG_0423	Uncharacterized protein	497737	497995	1	Promoter	0	17	1.17913	2.56164	1.78093
MSMEG_1823	Uncharacterized protein	1898798	1899059	2	Promoter	0	18	1.17793	2.60691	1.82109
MSMEG_2644	Putative hydrolase	2725501	2725705	2	Promoter	22	16	1.17789	2.37322	1.61331
folP	Dihydropteroate synthase (DHPS) (EC 2.5.1.15) (Dihydropteroate pyrophosphorylase)	5183872	5184124	2	Promoter	19	17	1.17716	2.49521	1.72184
hypE	Hydrogenase expression/formation protein HypE	2358880	2359456	1	Exon (hypE/hypE, exon 1 of 1)	961	14	1.17689	2.16609	1.42947
MSMEG_2667	HpcH/HpaI aldolase/citrate lyase family protein, putative	2748303	2748517	2	Exon (MSMEG_2667/MSMEG_2667, exon 1 of 1)	212	16	1.1763	2.43154	1.66515
MSMEG_5044	ATPase	5139034	5139304	1	Promoter	37	16	1.17609	2.43989	1.67256
MSMEG_2939	Pyridoxal 5'-phosphate synthase subunit PdxT (EC 4.3.3.6) (Pdx2) (Pyridoxal 5'-phosphate synthase glutaminase subunit) (EC 3.5.1.2)	3000157	3001690	1	Promoter	0	17	1.17507	2.48162	1.70973
MSMEG_1428	Glucose-methanol-choline oxidoreductase	1527415	1528201	1	Promoter	0	14	1.17505	2.22944	1.48557
MSMEG_1352	Hydrolase, alpha/beta fold family protein	1445454	1445737	2	Promoter	110	15	1.17404	2.26749	1.51933
dnaK	Chaperone protein DnaK (HSP70) (Heat shock 70 kDa protein) (Heat shock protein 70)	796898	797140	1	Promoter	132	17	1.17357	2.54847	1.7692
MSMEG_6539	Uncharacterized protein	6598283	6598504	2	Promoter	5	18	1.17348	2.60505	1.81947
MSMEG_1188	Uncharacterized protein	1253418	1253989	2	Promoter	0	17	1.17331	2.56101	1.7804
MSMEG_0679	Uncharacterized protein	760755	761071	1	Promoter	0	17	1.17305	2.57356	1.79154
MSMEG_0847	NADH-ubiquinone/plastoquinone oxidoreductase chain 4l family protein	930786	931214	2	Promoter	-54	16	1.17222	2.45364	1.68489
MSMEG_5680	Glyoxalase family protein	5770704	5771088	1	Exon (MSMEG_5681/MSMEG_5681, exon 1 of 1)	570	16	1.17176	2.39343	1.63132
MSMEG_3660	Uncharacterized protein	3726571	3726831	1	Exon (MSMEG_3660/MSMEG_3660, exon 1 of 1)	230	14	1.16955	2.18394	1.44529
MSMEG_2572	Uncharacterized protein	2655963	2656282	2	Exon (MSMEG_2571/MSMEG_2571, exon 1 of 1)	222	14	1.16946	2.18824	1.44911
MSMEG_0972	Cytochrome C biogenesis protein transmembrane region	1044492	1044715	1	Promoter	0	16	1.16927	2.38356	1.62248
MSMEG_1314	Uncharacterized protein	1411348	1411631	2	Exon (prfC/prfC, exon 1 of 1)	-442	14	1.16877	2.22262	1.47955
MSMEG_0383	Rv1174c	431787	432469	2	Promoter	0	18	1.1676	2.60193	1.81672
MSMEG_3634	IMP dehydrogenase family protein	3694294	3694982	1	Promoter	0	14	1.16344	2.20632	1.46505
MSMEG_1658	Ribonuclease, putative	1752545	1754045	1	Promoter	0	16	1.16096	2.41854	1.65362
ilvD	Dihydroxy-acid dehydratase (DAD) (EC 4.2.1.9)	258317	258598	2	Exon (ilvD/ilvD, exon 1 of 1)	690	15	1.15999	2.24677	1.50094
MSMEG_1223	Uncharacterized protein	1293892	1294186	2	Downstream (<1kb)	-530	13	1.15983	2.07407	1.34822
MSMEG_2977	Uncharacterized protein	3042201	3042652	1	Exon (hisS/hisS, exon 1 of 1)	-257	13	1.15973	2.08288	1.35598
cysT	Sulfate transport system permease protein CysT	4620046	4620405	2	Promoter	0	14	1.15914	2.14009	1.40654
MSMEG_5552	Uncharacterized protein	5642956	5643231	2	Promoter	20	14	1.1586	2.19713	1.45698
MSMEG_2826	PIN_8 domain-containing protein	2889424	2889946	2	Exon (MSMEG_2826/MSMEG_2826, exon 1 of 1)	225	14	1.15856	2.20151	1.46085
MSMEG_0778	Putative transcriptional regulator	861530	862412	2	Promoter	98	14	1.15852	2.20589	1.46471
MSMEG_5485	Molybdopterin biosynthesis protein	5565919	5566304	2	Exon (MSMEG_5485/MSMEG_5485, exon 1 of 1)	152	15	1.15803	2.26276	1.51517
MSMEG_1067	VOC domain-containing protein	1132592	1132893	2	Promoter	117	15	1.158	2.26712	1.51903
MSMEG_6336	LapA_dom domain-containing protein	6400503	6400782	1	Exon (MSMEG_6336/MSMEG_6336, exon 1 of 1)	168	13	1.15507	2.04881	1.32588
MSMEG_0431	Secreted protein	506421	506639	2	Downstream (<1kb)	863	13	1.1549	2.07545	1.34936
MSMEG_5706	DNA or RNA helicase of superfamily protein II	5791034	5791282	1	Promoter	9	13	1.14663	2.0226	1.30263

## Sheet: replicate 2
Annotated ChIP-Seq peaks
Gene	Gene description	Peak start	Peak end	Strand	Feature	Distance to feature	peakscore	Enrichment (ChIP-Seq/Input)	-log(P)	-log(FDR)
MSMEG_3751	Hemolysin A	3815525	3820023	2	Promoter	0	567	2.76292	62.2134	56.767
MSMEG_5378	IS1096, tnpA protein	5455736	5456450	1	Promoter	0	374	2.18911	41.8142	37.4736
MSMEG_6162	IS1096, tnpR protein	6235080	6235569	2	Promoter	0	373	2.16397	41.6829	37.3437
MSMEG_4042	Transcriptional regulator, GntR family protein	4113136	4115026	1	Promoter	0	363	2.1825	40.6004	36.3207
MSMEG_0726	Uncharacterized protein	813048	813775	2	Promoter	0	337	2.0874	37.6459	33.7052
MSMEG_1965	tRNA-Met	2047297	2048028	1	Promoter	0	321	2.02029	35.9409	32.1047
rrsA	16S ribosomal RNA	3825137	3825977	2	Promoter	0	316	2.00092	35.5181	31.6984
MSMEG_2009	Regulatory protein GntR, HTH:GntR	2088884	2090194	1	Promoter	0	312	2.09387	34.9844	31.2331
MSMEG_2832	Uncharacterized protein	2894657	2896174	2	Promoter	0	308	1.97768	34.4911	30.8379
MSMEG_3688	Uncharacterized protein	3751983	3756074	2	Promoter	0	308	2.01588	34.5424	30.8813
MSMEG_3731	Dipeptidase 2 (EC 3.4.13.19)	3799637	3802979	2	Promoter	0	305	1.98715	34.1624	30.5561
MSMEG_4946	IS1096, tnpR protein	5042498	5042872	2	Promoter	-8	293	1.95647	32.8369	29.3896
MSMEG_2797	LysR-family protein transcriptional regulator	2863389	2864072	2	Promoter	0	289	1.95558	32.4002	28.9974
MSMEG_3834	Putative TetR-family protein transcriptional regulator	3902825	3906095	2	Promoter	0	286	1.93844	31.9024	28.6105
MSMEG_2138	tRNA-Ala	2212742	2213588	1	Promoter	0	282	1.91108	31.5499	28.2968
MSMEG_1059	IS1096, tnpA protein	1127592	1128882	2	Promoter	0	281	1.98275	31.3301	28.1014
MSMEG_4570	CP_ATPgrasp_1 domain-containing protein	4662914	4664190	2	Promoter	0	281	1.91838	31.4184	28.1778
MSMEG_3790	RNA methyltransferase, TrmH family protein	3860408	3863192	2	Promoter	0	276	1.89639	30.8283	27.6539
MSMEG_1380	Transcriptional regulator	1479867	1486298	2	Promoter	0	274	1.88987	30.6143	27.4661
MSMEG_2518	Peptidase M23B	2604505	2606977	2	Promoter	0	264	1.87102	29.5021	26.4862
gap	Glyceraldehyde-3-phosphate dehydrogenase (GAPDH) (EC 1.2.1.12) (NAD-dependent glyceraldehyde-3-phosphate dehydrogenase)	3157061	3161242	1	Promoter	0	264	1.88206	29.4106	26.4088
MSMEG_2651	Alkanesulfonate monooxygenase family protein	2732819	2740138	2	Promoter	0	262	1.86631	29.2268	26.2467
MSMEG_4957	Homoserine dehydrogenase (EC 1.1.1.3)	5049406	5059201	2	Promoter	0	261	1.85631	29.0678	26.1079
MSMEG_2622	Conserved hypothetical alanine rich protein	2704060	2707985	2	Promoter	0	260	1.86159	28.9525	26.0057
MSMEG_3041	Thiopurine S-methyltransferase (Tpmt) superfamily protein	3114627	3115702	2	Promoter	0	259	1.85514	28.879	25.9402
MSMEG_4200	Peptidase M20	4277669	4279402	2	Promoter	0	259	1.85728	28.9032	25.9619
MSMEG_4626	Ribonuclease E (RNase E) (EC 3.1.26.12)	4707128	4718609	2	Promoter	0	258	1.85092	28.8311	25.8974
MSMEG_3245	tRNA-Leu	3327815	3330842	2	Promoter	0	256	1.9074	28.5605	25.6519
MSMEG_3050	Integration host factor	3124794	3128837	1	Promoter	0	255	1.85946	28.4449	25.549
MSMEG_1165	UPF0234 protein MSMEG_1165/MSMEI_1134	1228100	1228736	2	Promoter	0	254	1.84582	28.3368	25.4512
MSMEG_2439	LppW protein	2522340	2524740	2	Promoter	0	254	1.83818	28.3399	25.4541
MSMEG_3168	PhenolpthIocerol synthesis type-i polyketide synthase ppse	3242347	3243721	1	Promoter	0	253	1.85827	28.2559	25.379
MSMEG_3810	Hydrolase	3879049	3882591	1	Promoter	0	252	1.84534	28.113	25.2498
MSMEG_2401	Uncharacterized protein	2481555	2483368	1	Promoter	0	247	1.81984	27.5353	24.7323
MSMEG_2433	D-alanyl-D-alanine carboxypeptidase	2519046	2522177	2	Promoter	0	247	1.8298	27.5101	24.7096
rplE	50S ribosomal protein L5	1561461	1566488	1	Promoter	0	245	1.81596	27.3652	24.5791
MSMEG_2093	sRNA	2168939	2169859	1	Promoter	0	243	1.84056	27.1013	24.3472
MSMEG_3476	Peptidase, M48 family protein (EC 3.4.24.-)	3543226	3544706	2	Promoter	0	241	1.85894	26.9013	24.1662
MSMEG_4525	Heme chaperone HemW	4613894	4617880	2	Promoter	0	241	1.82387	26.9276	24.1897
MSMEG_4745	ErfK/YbiS/YcfS/YnhG family protein	4846171	4848537	2	Promoter	0	240	1.80314	26.8039	24.0801
MSMEG_6635	Alpha subunit of malonate decarboxylase	6685416	6688091	2	Promoter	0	239	1.8043	26.6649	23.9539
MSMEG_5526	Peptidoglycan-binding LysM	5613936	5617841	1	Promoter	0	235	1.79774	26.1924	23.5267
MSMEG_0386	NAD dependent epimerase/dehydratase family protein	434844	442578	1	Promoter	0	233	1.79505	25.9521	23.3108
MSMEG_2384	tRNA-Gln	2467489	2471910	1	Promoter	0	233	1.78425	25.9782	23.3339
MSMEG_1518	Uncharacterized protein	1610919	1618600	2	Promoter	0	232	1.78176	25.8696	23.2372
MSMEG_1482	Putative S-adenosyl-L-methionine-dependent methyltransferase MSMEG_1482/MSMEI_1446 (EC 2.1.1.-)	1575074	1578544	2	Promoter	0	231	1.78461	25.8108	23.1857
MSMEG_4738	Uncharacterized protein	4838207	4839476	1	Promoter	0	231	1.85353	25.7916	23.1681
MSMEG_0559	Conserved domain protein	634680	635534	2	Promoter	0	230	1.80127	25.7152	23.0997
MSMEG_4477	Hydrolase, alpha/beta hydrolase fold family protein	4560669	4562632	2	Promoter	0	230	1.77803	25.7073	23.0931
MSMEG_6349	tRNA-Arg	6410017	6413213	2	Promoter	0	230	1.77803	25.7073	23.0931
MSMEG_4675	tRNA-Pro	4759603	4765469	2	Promoter	0	229	1.78758	25.5093	22.9138
MSMEG_3745	MutT/nudix family protein	3808803	3812662	2	Promoter	0	227	1.82415	25.3697	22.7894
MSMEG_1584	Uncharacterized protein	1670613	1673253	1	Promoter	0	224	1.78653	24.9738	22.4343
MSMEG_0399	Conserved domain protein (MbtH)	447356	467020	1	Promoter	0	223	1.75966	24.9072	22.3752
MSMEG_2078	Diacylglycerol acyltransferase/mycolyltransferase Ag85B (DGAT) (EC 2.3.1.122) (EC 2.3.1.20) (30 kDa extracellular protein) (Acyl-CoA:diacylglycerol acyltransferase) (Antigen 85 complex B) (85B) (Ag85B) (Extracellular alpha-antigen) (Fibronectin-binding protein B) (Fbps B)	2155179	2156457	1	Promoter	0	223	1.78522	24.9192	22.386
MSMEG_3530	Uncharacterized protein	3591977	3592768	2	Promoter	0	222	1.83722	24.7564	22.2379
MSMEG_4255	Uncharacterized protein	4339065	4341577	2	Promoter	0	222	1.77424	24.8214	22.2974
MSMEG_2574	Uncharacterized protein	2657374	2658546	1	Promoter	0	220	1.77325	24.6	22.0984
MSMEG_4264	Uncharacterized protein	4349039	4358433	2	Promoter	0	220	1.7644	24.5238	22.029
MSMEG_1831	Transcriptional regulator WhiB2	1906027	1909806	1	Promoter	0	219	1.75419	24.4381	21.9508
MSMEG_2750	Iron-dependent repressor IdeR	2820818	2827967	2	Promoter	0	219	1.77225	24.3786	21.9001
MSMEG_3618	Alanine and proline-rich secreted protein apa	3680743	3683491	2	Promoter	0	219	1.77225	24.3786	21.9001
MSMEG_4557	ABC transporter, ATP-binding protein	4649615	4654640	2	Promoter	0	219	1.76239	24.3795	21.9009
MSMEG_5467	tRNA-Ala	5549846	5550684	2	Promoter	0	219	1.75608	24.403	21.9205
MSMEG_2368	Transcriptional regulator, TetR family protein domain protein, putative	2449917	2454436	2	Promoter	0	215	1.75031	23.9839	21.5454
MSMEG_5755	tRNA-Phe	5833783	5834976	2	Promoter	0	214	1.73574	23.8694	21.4456
MSMEG_6196	Gaba permease	6262689	6263358	2	Promoter	88	214	1.73732	23.8815	21.4562
rplM	50S ribosomal protein L13	1645922	1647433	1	Promoter	0	213	1.7442	23.7245	21.3144
MSMEG_1737	RNA pseudouridine synthase family protein	1830756	1832634	1	Promoter	0	213	1.73732	23.7133	21.304
MSMEG_4336	Uncharacterized protein	4423902	4425909	2	Promoter	0	212	1.73612	23.6622	21.2586
MSMEG_4533	Sulfate-binding protein	4620991	4624502	2	Promoter	0	211	1.74973	23.557	21.1656
MSMEG_3378	Beta-lactamase	3451898	3453623	2	Promoter	0	210	1.88456	23.3998	21.0222
MSMEG_3643	Uncharacterized protein	3710149	3714073	1	Promoter	0	210	1.77172	23.3997	21.0222
MSMEG_4949	Release factor glutamine methyltransferase (RF MTase) (EC 2.1.1.297) (N5-glutamine methyltransferase PrmC) (Protein-(glutamine-N5) MTase PrmC) (Protein-glutamine N-methyltransferase PrmC)	5045242	5047279	2	Promoter	0	210	1.74223	23.4143	21.0354
MSMEG_5435	Putative ligase MSMEG_5435/MSMEI_5285 (EC 6.2.1.-)	5516845	5519534	2	Promoter	0	210	1.73214	23.3801	21.0046
MSMEG_0032	Cell cycle protein, FtsW/RodA/SpoVE family protein	53908	58630	2	Promoter	0	209	1.72555	23.3737	20.9991
MSMEG_1366	ABC transporter, ATP-binding protein	1458131	1469331	1	Promoter	0	208	1.71938	23.1622	20.8086
MSMEG_2647	Metallophosphoesterase	2727919	2730857	1	Promoter	0	208	1.83025	23.1677	20.8136
MSMEG_5968	Polysaccharide biosynthesis protein	6033725	6035336	2	Promoter	0	208	1.75435	23.1709	20.816
MSMEG_1433	Thioesterase	1536452	1542929	2	Promoter	0	207	1.71822	23.1122	20.7656
MSMEG_6326	tRNA-Ser	6393541	6394459	2	Promoter	0	207	1.72693	23.0484	20.7079
MSMEG_3531	Uncharacterized protein	3593464	3594074	2	Promoter	0	206	1.77836	22.9387	20.6085
MSMEG_0840	Uncharacterized protein	924425	926827	2	Promoter	0	205	1.74022	22.8222	20.504
MSMEG_1337	tRNA-Thr	1435622	1440930	1	Promoter	0	205	1.71394	22.8738	20.55
MSMEG_4891	Alkyl hydroperoxide reductase C (EC 1.11.1.15) (Peroxiredoxin) (Thioredoxin peroxidase)	4987724	4988823	2	Promoter	0	205	1.75061	22.8459	20.5257
MSMEG_6649	Uncharacterized protein	6703477	6704323	2	Promoter	0	205	1.74621	22.8967	20.5703
MSMEG_1953	Transcriptional regulator WhiB7	2031029	2031897	1	Promoter	0	204	1.72908	22.8081	20.4911
MSMEG_4215	Phosphoribosyltransferase	4297954	4302317	1	Promoter	0	204	1.74239	22.7416	20.4313
MSMEG_2896	Bac_luciferase domain-containing protein	2960167	2960707	1	Promoter	70	203	1.77532	22.7009	20.3941
MSMEG_3885	DEAD/DEAH box helicase	3958925	3960707	2	Promoter	0	202	1.75263	22.5232	20.2327
MSMEG_4279	Adenylate and Guanylate cyclase catalytic domain protein	4359245	4362236	1	Promoter	0	202	1.71968	22.5787	20.2828
MSMEG_1810	Uncharacterized protein	1887168	1890819	2	Promoter	0	201	1.73356	22.3825	20.106
MSMEG_3490	Putative membrane acyltransferase	3554821	3556813	2	Promoter	0	201	1.77946	22.4356	20.1531
MSMEG_4667	Transcriptional regulator, LysR family protein	4754707	4755298	2	Promoter	0	199	1.75424	22.2393	19.9759
MSMEG_0866	DNA or RNA helicase of superfamily protein II	949183	951546	2	Promoter	0	198	1.71119	22.0625	19.8167
MSMEG_4293	Bifunctional glutamine synthetase adenylyltransferase/adenylyl-removing enzyme (ATP:glutamine synthetase adenylyltransferase) (ATase) [Includes: Glutamine synthetase adenylyl-L-tyrosine phosphorylase (EC 2.7.7.89) (Adenylyl removase) (AR) (AT-N); Glutamine synthetase adenylyl transferase (EC 2.7.7.42) (Adenylyl transferase) (AT) (AT-C)]	4378694	4383807	2	Promoter	0	198	1.75204	22.0959	19.8471
MSMEG_0007	DUF3566 domain-containing protein	6568	10866	1	Promoter	0	197	1.69316	22.0339	19.7907
MSMEG_1130	Uncharacterized protein	1191942	1192517	1	Exon (MSMEG_1130/MSMEG_1130, exon 1 of 1)	170	197	1.73265	21.9559	19.7206
MSMEG_0879	Uncharacterized protein	965099	967323	2	Promoter	0	196	1.6988	21.8599	19.6358
MSMEG_1919	Transcriptional regulator WhiB	1999731	2001726	2	Promoter	0	196	1.6898	21.8898	19.6624
MSMEG_5478	Hydroxypyruvate isomerase, putative	5562313	5563563	2	Promoter	0	196	1.6968	21.931	19.699
MSMEG_2627	Uncharacterized protein	2708359	2712337	2	Promoter	0	195	1.73823	21.7848	19.5681
MSMEG_6540	Virulence factor Mce family protein	6596155	6596848	1	Promoter	0	195	1.69968	21.7404	19.5275
MSMEG_3187	Putative acyltransferase domain protein	3264964	3268493	2	Promoter	0	194	1.7561	21.6139	19.4152
MSMEG_4260	Cytochrome c oxidase subunit 3 (EC 1.9.3.1)	4342645	4348636	1	Promoter	0	194	1.71337	21.6172	19.4182
MSMEG_4725	tRNA-His	4817484	4819462	1	Promoter	0	194	1.69251	21.698	19.4899
MSMEG_5487	Signal transduction histidine-protein kinase/phosphatase MprB (EC 2.7.13.3) (EC 3.1.3.-) (Mycobacterial persistence regulator B)	5569312	5571152	2	Promoter	0	194	1.68559	21.6586	19.455
MSMEG_5556	MFS permease	5645038	5646960	1	Promoter	0	194	1.68695	21.6663	19.4619
MSMEG_3493	Putative secreted protein	3557816	3560416	1	Promoter	0	193	1.75782	21.5036	19.3151
MSMEG_4280	Short chain dehydrogenase	4366466	4373013	2	Promoter	0	193	1.72828	21.506	19.3174
MSMEG_5645	ABC transporter domain-containing protein	5735218	5735866	2	Promoter	0	193	1.7262	21.534	19.3424
MSMEG_2416	Uncharacterized protein	2498109	2504065	1	Promoter	0	192	1.68409	21.4432	19.2606
MSMEG_4568	Ribonuclease Z (RNase Z) (EC 3.1.26.11) (tRNA 3 endonuclease) (tRNase Z)	4657646	4658121	1	Downstream (1-2kb)	-620	192	1.72492	21.4835	19.2966
MSMEG_4917	Tetratricopeptide repeat domain protein	5013617	5018287	2	Promoter	0	192	1.69104	21.4819	19.2953
MSMEG_5699	ThiS family protein	5784471	5786134	1	Promoter	0	192	1.68249	21.4759	19.2898
MSMEG_6285	DNA polymerase III subunit gamma/tau (EC 2.7.7.7)	6350742	6354352	2	Promoter	0	192	1.68384	21.4833	19.2966
MSMEG_1397	Transcriptional regulator, TetR family protein	1497206	1503225	1	Promoter	0	190	1.6732	21.1794	19.0222
MSMEG_3222	Phosphatidylglycerol--prolipoprotein diacylglyceryl transferase (EC 2.5.1.145)	3296581	3303286	1	Promoter	0	190	1.72987	21.1808	19.0235
MSMEG_0830	Acetyltransferase, gnat family protein	918357	922969	2	Promoter	0	188	1.67405	21.0183	18.8753
MSMEG_1254	DEAD/DEAH box helicase	1339457	1340636	1	Exon (MSMEG_1254/MSMEG_1254, exon 1 of 1)	1613	188	1.72045	21.0353	18.8905
MSMEG_1914	ECF RNA polymerase sigma factor SigH (ECF sigma factor SigH) (Alternative RNA polymerase sigma factor SigH) (RNA polymerase sigma-H factor) (Sigma-H factor)	1996694	1999317	1	Promoter	0	188	1.6866	21.0423	18.8969
MSMEG_4319	tRNA-Val	4405571	4408834	2	Promoter	0	188	1.72848	20.9617	18.8241
MSMEG_0944	DNA binding domain, excisionase family protein	1023504	1033853	1	Promoter	0	187	1.66662	20.8503	18.7226
MSMEG_3856	Transcriptional regulator, CadC	3928476	3930800	2	Promoter	0	187	1.73646	20.9308	18.7958
MSMEG_0929	ErfK/YbiS/YcfS/YnhG family protein	1009776	1014160	1	Promoter	0	186	1.66594	20.7729	18.6521
MSMEG_6152	tRNA-Thr	6220661	6221494	2	Promoter	0	186	1.66853	20.785	18.6632
MSMEG_1150	DUF3298 domain-containing protein	1212988	1213471	1	Promoter	0	183	1.74696	20.4114	18.3204
MSMEG_3081	Probable cell division protein WhiA	3153769	3155778	1	Promoter	0	183	1.70355	20.4308	18.3381
MSMEG_3865	Uncharacterized protein	3937585	3938905	1	Promoter	0	183	1.69515	20.4665	18.371
MSMEG_5505	Uncharacterized protein	5588842	5590569	1	Promoter	0	183	1.71329	20.4886	18.3916
MSMEG_3104	Uncharacterized protein	3175490	3181075	1	Promoter	0	182	1.68049	20.3885	18.2994
MSMEG_1650	Methyltransferase type 11	1744510	1750736	2	Promoter	0	181	1.65156	20.2584	18.1796
MSMEG_4297	Diacylglycerol O-acyltransferase (EC 2.3.1.20)	4386438	4387591	2	Promoter	0	181	1.70633	20.2218	18.1452
MSMEG_0380	MmpS4 (MmpS4 protein)	425045	432541	1	Promoter	0	180	1.66648	20.1148	18.0473
MSMEG_5431	50S ribosomal protein L25 (General stress protein CTC)	5513783	5515483	1	Promoter	0	180	1.6825	20.0672	18.0047
MSMEG_6125	Transcriptional regulatory protein	6189750	6191250	2	Promoter	0	180	1.66803	20.0805	18.0169
MSMEG_3622	Uncharacterized protein	3683776	3686115	2	Promoter	0	179	1.72604	20.0436	17.9831
MSMEG_4536	TED domain-containing protein	4625191	4625704	2	Promoter	0	179	1.69664	20.0588	17.9967
MSMEG_4234	Uncharacterized protein	4318749	4325003	2	Promoter	0	178	1.65439	19.8577	17.8119
MSMEG_6081	Uncharacterized protein	6144590	6148582	2	Promoter	0	178	1.64978	19.9018	17.8524
MSMEG_1601	Uncharacterized protein	1686450	1690776	2	Promoter	0	177	1.65203	19.8074	17.7663
MSMEG_1930	DEAD/DEAH box helicase	2009171	2011260	2	Promoter	0	177	1.64846	19.7528	17.7153
MSMEG_2761	Putative secreted alanine rich protein	2829295	2835207	2	Promoter	0	177	1.68583	19.7938	17.7536
MSMEG_1540	ATP-dependent RNA helicase	1631538	1632194	2	Promoter	0	176	1.66718	19.705	17.6708
MSMEG_2778	Ribonuclease D	2845742	2846891	2	Promoter	0	175	1.67247	19.522	17.5034
MSMEG_5695	Glutathione S-transferase	5782244	5784317	2	Promoter	0	175	1.64399	19.6136	17.588
MSMEG_6204	tRNA-Pro	6271564	6272685	1	Promoter	0	175	1.64578	19.5951	17.5709
MSMEG_0965	Porin MspA	1038213	1039946	1	Promoter	0	174	1.65479	19.4472	17.4358
MSMEG_5259	Thioredox_DsbH domain-containing protein	5352881	5355511	2	Promoter	0	174	1.63255	19.4545	17.4422
MSMEG_3068	Uncharacterized protein	3140154	3147993	1	Promoter	0	173	1.6795	19.3479	17.3458
MSMEG_5741	DUF218 domain-containing protein	5825428	5826097	2	Promoter	0	173	1.64345	19.4061	17.3984
MSMEG_6892	Replicative DNA helicase (EC 3.6.4.12)	6937397	6943670	2	Promoter	0	173	1.64236	19.3614	17.3584
rrfB	5S ribosomal RNA	5024033	5024336	2	Promoter	0	172	1.6429	19.1987	17.2095
MSMEG_0822	Cytochrome P450	908998	913348	2	Promoter	0	171	1.6719	19.1058	17.1242
MSMEG_1245	Phosphoadenosine phosphosulfate reductase	1318843	1325584	1	Promoter	0	170	1.68097	19.0026	17.0301
MSMEG_1817	Probable conserved transmembrane protein	1892488	1894499	2	Promoter	0	170	1.66358	19.0287	17.0537
MSMEG_5424	Transcriptional regulator, TetR family protein	5508085	5510209	2	Promoter	0	170	1.65655	19.0418	17.0657
MSMEG_2774	Diguanylate cyclase (Ggdef) domain protein	2840020	2840961	2	Promoter	0	168	1.65208	18.8189	16.8607
MSMEG_0986	RemM protein	1059814	1062105	2	Promoter	0	167	1.62048	18.7271	16.7774
MSMEG_6024	Acetoacetyl-CoA synthase (EC 6.2.1.16)	6092166	6093082	2	Exon (MSMEG_6024/MSMEG_6024, exon 1 of 1)	245	167	1.62386	18.7345	16.7841
MSMEG_0848	NADH ubiquinone oxidoreductase subunit 5	932289	933938	2	Promoter	0	166	1.63253	18.5509	16.6143
MSMEG_1875	Sensor histidine kinase MtrB (EC 2.7.13.3)	1950323	1952035	1	Promoter	0	166	1.67006	18.6427	16.6984
MSMEG_6085	Hydrolase, alpha/beta hydrolase fold family protein	6149270	6157329	2	Promoter	0	166	1.62884	18.5823	16.6431
MSMEG_3179	Pyridoxamine 5'-phosphate oxidase family protein	3252794	3257127	2	Promoter	0	165	1.66365	18.4508	16.5229
MSMEG_4604	Uncharacterized protein	4692229	4692736	2	Promoter	0	165	1.70345	18.4287	16.5023
MSMEG_4740	Glycosyltransferase family protein 28	4841041	4841636	2	Promoter	0	165	1.74068	18.4879	16.5576
MSMEG_0758	Uncharacterized protein	843888	846429	2	Promoter	0	164	1.6247	18.326	16.4083
MSMEG_2527	Uncharacterized protein	2614713	2616468	1	Promoter	0	164	1.6982	18.4016	16.4773
cdsA	Phosphatidate cytidylyltransferase (EC 2.7.7.41)	2624761	2627500	1	Promoter	0	164	1.64974	18.3986	16.4744
argC	N-acetyl-gamma-glutamyl-phosphate reductase (AGPR) (EC 1.2.1.38) (N-acetyl-glutamate semialdehyde dehydrogenase) (NAGSA dehydrogenase)	3844120	3848841	2	Promoter	0	164	1.68642	18.3437	16.4242
MSMEG_5427	Ribose-phosphate pyrophosphokinase (RPPK) (EC 2.7.6.1) (5-phospho-D-ribosyl alpha-1-diphosphate) (Phosphoribosyl diphosphate synthase) (Phosphoribosyl pyrophosphate synthase) (P-Rib-PP synthase) (PRPP synthase) (PRPPase)	5510460	5513281	1	Promoter	0	164	1.63804	18.361	16.4401
MSMEG_6116	OHCU_decarbox domain-containing protein	6176480	6178307	1	Promoter	0	164	1.63064	18.3405	16.4213
MSMEG_6414	Septum_form domain-containing protein	6485257	6488338	1	Promoter	0	163	1.6135	18.2219	16.313
MSMEG_0913	Methoxy mycolic acid synthase 1 (EC 2.1.1.-)	997237	999068	1	Promoter	0	161	1.63342	18.0438	16.15
MSMEG_4847	Transcriptional regulator, TetR family protein	4942155	4943189	1	Promoter	0	161	1.66308	17.994	16.1029
MSMEG_5797	Uncharacterized protein	5864684	5866316	1	Promoter	0	161	1.59983	18.0821	16.1856
MSMEG_6516	Uncharacterized protein	6579616	6581205	2	Promoter	0	161	1.59983	18.0821	16.1856
MSMEG_0023	Cell wall synthesis protein CwsA (Cell wall synthesis and cell shape protein A)	45053	46964	2	Promoter	0	160	1.61161	17.9729	16.0834
MSMEG_3630	Transcriptional repressor, CopY family protein	3691272	3692846	1	Promoter	0	160	1.63935	17.9536	16.0653
MSMEG_6757	Glycerol operon regulatory protein	6801517	6807914	2	Promoter	0	160	1.61283	17.8927	16.0106
MSMEG_0068	Probable conserved transmembrane protein	89063	95041	1	Promoter	0	159	1.61982	17.8231	15.9465
MSMEG_3233	Cytochrome D ubiquinol oxidase subunit 1 (EC 1.10.3.-)	3317041	3318718	2	Promoter	0	159	1.65804	17.8097	15.9336
MSMEG_5439	Resuscitation-promoting factor RpfB (EC 3.-.-.-)	5520891	5523817	2	Promoter	0	158	1.62738	17.6752	15.811
MSMEG_5670	Efflux membrane protein	5762700	5765503	2	Promoter	0	158	1.59898	17.6715	15.8079
MSMEG_6938	ParB-like partition proteins	6980791	6988094	2	Promoter	0	158	1.59185	17.75	15.8777
MSMEG_1934	ATP-binding protein	2011514	2014399	1	Promoter	0	157	1.61784	17.6141	15.7539
MSMEG_2839	Transcriptional accessory protein	2898892	2902129	1	Promoter	0	156	1.66887	17.5207	15.6664
MSMEG_3641	VWFA domain-containing protein	3702826	3708225	1	Promoter	0	156	1.65073	17.4952	15.6434
MSMEG_4314	Uncharacterized protein	4401869	4402899	1	Promoter	0	155	1.64983	17.3685	15.5261
MSMEG_6255	DUF4185 domain-containing protein	6319959	6323093	2	Promoter	0	155	1.61213	17.3912	15.5477
MSMEG_0639	Oligopeptide transport ATP-binding protein AppF	719908	728874	2	Promoter	0	154	1.62828	17.3076	15.469
MSMEG_0359	Alpha-(1->3)-arabinofuranosyltransferase (EC 2.4.2.47) (Arabinofuranan 3-O-arabinosyltransferase)	400828	401973	2	Promoter	0	153	1.59494	17.2182	15.389
efp	Elongation factor P (EF-P)	3107211	3109027	1	Promoter	0	153	1.66427	17.2132	15.3842
MSMEG_3636	Ferric iron-binding periplasmic protein of ABC transporter	3699349	3700073	2	Promoter	0	153	1.65623	17.1716	15.3449
MSMEG_5180	Uncharacterized protein	5279804	5280107	1	Promoter	0	153	1.68285	17.1562	15.33
MSMEG_2406	Transcriptional regulator, TetR family protein, putative	2488164	2490376	1	Promoter	0	152	1.63538	17.1197	15.2954
MSMEG_2639	Integral membrane protein	2721930	2722480	2	Promoter	0	152	1.64531	17.0657	15.2462
MSMEG_5702	Molybdenum cofactor synthesis domain protein	5786287	5788988	2	Promoter	0	152	1.60143	17.0585	15.24
MSMEG_6073	Uncharacterized tRNA/rRNA methyltransferase MSMEG_6073/MSMEI_5913 (EC 2.1.1.-)	6137381	6143305	2	Promoter	0	150	1.57026	16.8182	15.0185
MSMEG_1272	Putative ribosylglycohydrolase	1361722	1362073	2	Promoter	0	149	1.63395	16.7046	14.9103
MSMEG_1803	RsbW protein	1881136	1887014	1	Promoter	0	149	1.5972	16.7272	14.9318
MSMEG_0076	Antigen MTB48	99648	103198	1	Promoter	0	148	1.62336	16.6804	14.8876
MSMEG_0241	Mycolic acid-containing lipids exporter MmpL11	272554	273581	2	Promoter	0	148	1.58557	16.6426	14.8561
MSMEG_0677	tRNA-Gly	759679	760406	2	Promoter	0	148	1.59397	16.6025	14.8184
MSMEG_5195	Uncharacterized protein	5293913	5295046	2	Promoter	0	148	1.60396	16.6506	14.861
MSMEG_4902	Metal-dependent hydrolase of the beta-lactamase superfamily protein III	4994779	4996151	2	Promoter	0	147	1.6006	16.5655	14.7826
MSMEG_6158	Uncharacterized protein	6226268	6230500	2	Promoter	0	147	1.59182	16.5608	14.7783
MSMEG_1286	Sulfatase family protein	1377087	1377506	2	Promoter	0	146	1.59954	16.4416	14.6674
MSMEG_1671	Succinate dehydrogenase hydrophobic membrane anchor protein SdhD	1763164	1766815	2	Promoter	0	146	1.61417	16.3886	14.6196
MSMEG_2619	Efflux protein	2700151	2703348	1	Promoter	0	146	1.59619	16.4394	14.6662
MSMEG_3894	Proteasome subunit alpha (EC 3.4.25.1) (20S proteasome alpha subunit) (Proteasome core protein PrcA)	3966130	3970176	2	Promoter	0	146	1.5973	16.4401	14.6666
MSMEG_3902	Proteasome-associated ATPase (AAA ATPase forming ring-shaped complexes) (ARC) (Mycobacterial proteasome ATPase)	3974810	3977865	2	Promoter	0	146	1.61868	16.466	14.6879
MSMEG_6360	tRNA-Ser	6417275	6418096	2	Promoter	0	146	1.59954	16.4416	14.6674
MSMEG_6391	Propionyl-CoA carboxylase beta chain (EC 6.4.1.3)	6455053	6464699	2	Promoter	0	146	1.56791	16.4518	14.6753
MSMEG_5874	tRNA-Thr	5937677	5938348	1	Promoter	0	145	1.58753	16.3141	14.5482
MSMEG_6270	Uncharacterized protein	6334267	6336352	2	Promoter	0	144	1.56122	16.2581	14.495
MSMEG_6620	Uncharacterized protein	6673845	6674600	2	Promoter	0	144	1.60079	16.2373	14.4775
MSMEG_3377	Uncharacterized protein	3449387	3449749	2	Promoter	-25	143	1.70279	16.0911	14.3397
MSMEG_5081	Uncharacterized protein	5179827	5181539	2	Promoter	0	143	1.57116	16.0776	14.3268
MSMEG_5775	LytR/CpsA/Psr family protein	5846517	5849993	1	Promoter	0	143	1.55993	16.055	14.3057
MSMEG_4053	Transcriptional regulatory protein	4125354	4125709	2	Exon (MSMEG_4053/MSMEG_4053, exon 1 of 1)	1132	142	1.64359	16.0301	14.2854
MSMEG_6935	N-acetylmuramoyl-L-alanine amidase (EC 3.5.1.28)	6977711	6980535	1	Promoter	0	142	1.56635	16.0432	14.2955
MSMEG_5102	ABC transporter ATP-binding protein	5204426	5204934	2	Promoter	0	141	1.65186	15.9309	14.1918
MSMEG_5279	Rhodanese domain-containing protein	5371471	5372044	2	Promoter	112	141	1.59633	15.906	14.1679
MSMEG_3148	DUF58 domain-containing protein	3221178	3229610	1	Promoter	0	140	1.62539	15.7759	14.0491
MSMEG_3879	Short chain dehydrogenase	3952400	3953218	2	Promoter	0	140	1.62008	15.7698	14.0432
MSMEG_4755	Peptidase M20	4851916	4858633	2	Promoter	0	140	1.59636	15.8239	14.0933
MSMEG_5888	Uncharacterized protein	5949248	5951876	1	Promoter	0	140	1.57674	15.7435	14.0176
MSMEG_0225	MmpL4 protein	251648	253918	2	Promoter	0	139	1.58841	15.6163	13.9008
recX	Regulatory protein RecX	2793088	2794873	1	Promoter	0	139	1.62169	15.6494	13.9275
MSMEG_3252	UPF0060 membrane protein MSMEG_3252/MSMEI_3169	3334824	3336226	1	Promoter	0	139	1.61633	15.6402	13.919
MSMEG_2689	Uncharacterized protein	2765645	2773192	2	Promoter	0	137	1.5785	15.4136	13.7098
MSMEG_6044	Periplasmic binding proteins and sugar binding domain of the LacI family protein, putative	6112071	6112578	2	Promoter	0	137	1.56733	15.4659	13.7562
MSMEG_6172	Uncharacterized protein	6240949	6241501	2	Promoter	0	137	1.56243	15.4327	13.7256
MSMEG_4044	GAF domain protein	4117165	4117805	2	Promoter	0	136	1.65313	15.3564	13.6565
MSMEG_0736	Uncharacterized protein	822961	824694	1	Promoter	0	135	1.55351	15.2049	13.517
MSMEG_5607	Uncharacterized protein	5693007	5693378	1	Promoter	0	135	1.59534	15.2074	13.5178
MSMEG_6363	Cysteine desulfurase family protein	6419315	6421535	2	Promoter	0	135	1.54992	15.2146	13.5229
MSMEG_1632	Uncharacterized protein	1726404	1728983	2	Promoter	0	134	1.58044	15.166	13.4793
MSMEG_4399	Uncharacterized protein	4489230	4490054	1	Promoter	0	134	1.64448	15.0838	13.4004
MSMEG_0373	3-ketoacyl-CoA thiolase (EC 2.3.1.16)	417487	418276	1	Exon (MSMEG_0373/MSMEG_0373, exon 1 of 1)	1132	133	1.55486	14.9954	13.3212
MSMEG_5685	DNA-binding protein	5774291	5776606	1	Promoter	0	133	1.55486	14.9954	13.3212
nrdR	Transcriptional repressor NrdR	2814179	2815184	1	Promoter	0	132	1.57585	14.9221	13.2504
MSMEG_1683	Cytosine/purine/uracil/thiamine/allantoin permease family protein	1776326	1778426	2	Promoter	0	131	1.58962	14.8441	13.1768
MSMEG_1826	dTDP-RhA:a-D-GlcNAc-diphosphoryl polyprenol, a-3-L-rhamnosyl transferase	1901048	1903621	1	Promoter	0	131	1.57925	14.8048	13.1417
MSMEG_3142	HTH-type transcriptional repressor AcnR	3214932	3220251	2	Promoter	0	131	1.59298	14.7955	13.1344
MSMEG_4244	Phospho-2-dehydro-3-deoxyheptonate aldolase AroG (EC 2.5.1.54) (3-deoxy-D-arabino-heptulosonate 7-phosphate synthase) (DAHP synthase) (Phospho-2-keto-3-deoxyheptonate aldolase)	4327142	4329458	2	Promoter	0	131	1.58459	14.8318	13.1657
MSMEG_4452	tRNA-Met	4532558	4533003	2	Promoter	0	131	1.58819	14.7946	13.1341
MSMEG_4691	HNH nuclease	4777076	4778608	1	Promoter	0	131	1.57242	14.7605	13.1013
MSMEG_5127	Uncharacterized protein	5228044	5229086	1	Promoter	0	131	1.58169	14.7709	13.1112
MSMEG_5308	Uncharacterized protein	5398201	5400193	2	Promoter	0	131	1.56219	14.8155	13.1509
MSMEG_0392	Putative glycosyl transferase (EC 2.-.-.-)	442744	445223	2	Promoter	0	130	1.53445	14.6902	13.0341
MSMEG_6397	Uncharacterized protein	6467068	6468647	2	Promoter	0	130	1.53695	14.68	13.0245
MSMEG_2820	Uncharacterized protein	2882540	2884892	1	Promoter	0	129	1.6032	14.5963	12.948
MSMEG_0250	Membrane protein, MmpL family protein	282422	284169	2	Promoter	0	128	1.53371	14.4859	12.8437
MSMEG_4142	Transcriptional repressor, TetR family protein, putative	4221842	4223203	2	Promoter	0	128	1.62154	14.497	12.8542
murE	UDP-N-acetylmuramoyl-L-alanyl-D-glutamate--2,6-diaminopimelate ligase (EC 6.3.2.13) (Meso-A2pm-adding enzyme) (Meso-diaminopimelate-adding enzyme) (UDP-MurNAc-L-Ala-D-Glu:meso-diaminopimelate ligase) (UDP-MurNAc-tripeptide synthetase) (UDP-N-acetylmuramyl-tripeptide synthetase)	4315319	4317057	2	Promoter	0	128	1.58631	14.5274	12.8829
MSMEG_4300	Transcription regulator AmtR	4388463	4391501	2	Promoter	0	128	1.53967	14.4624	12.8217
MSMEG_4492	Amidase	4572108	4572824	1	Promoter	0	128	1.57761	14.5097	12.8661
MSMEG_6188	Uncharacterized protein	6255943	6259543	1	Promoter	0	128	1.52881	14.5081	12.8646
MSMEG_1429	Cytochrome P450-terp (EC 1.14.-.-)	1532706	1533196	2	Promoter	0	127	1.573	14.3897	12.7553
MSMEG_2410	Putative serine-threonine protein kinase	2491495	2495111	1	Promoter	0	127	1.56236	14.4032	12.7674
MSMEG_3451	Short-chain dehydrogenase/reductase	3519817	3520325	2	Promoter	0	127	1.57748	14.3863	12.7525
MSMEG_3882	Glyoxalase family protein	3954215	3956341	2	Promoter	0	127	1.58445	14.3837	12.7505
MSMEG_1349	Dgpf domain family protein	1442118	1444139	2	Promoter	0	126	1.57806	14.2873	12.6584
MSMEG_5537	Conserved integral membrane protein	5627382	5628291	2	Promoter	0	126	1.54739	14.3132	12.6828
MSMEG_4909	DUF2017 domain-containing protein	5000323	5001422	2	Promoter	0	125	1.56323	14.1669	12.5478
MSMEG_5047	Bcr/CflA family efflux transporter	5146539	5152008	2	Promoter	0	125	1.52159	14.1286	12.511
MSMEG_5535	Uncharacterized protein	5624907	5626149	1	Promoter	0	125	1.5352	14.1893	12.5682
MSMEG_6356	Probable transcriptional regulator, AraC family protein, putative	6414997	6415500	2	Promoter	0	125	1.55222	14.193	12.5714
MSMEG_5517	Uncharacterized protein	5605477	5607484	2	Promoter	0	124	1.52636	14.1039	12.4878
MSMEG_3741	Segregation and condensation protein B	3805847	3806768	2	Promoter	0	123	1.57129	13.9796	12.3726
MSMEG_5121	Aminotransferase (EC 2.6.1.-)	5219541	5221581	2	Promoter	0	123	1.51757	13.9425	12.3377
MSMEG_3139	Enoyl-CoA hydratase/isomerase	3211967	3214779	1	Promoter	0	122	1.56228	13.8675	12.2674
MSMEG_5413	Exopolyphosphatase	5492593	5499861	2	Promoter	0	122	1.52633	13.8959	12.2939
purQ	Phosphoribosylformylglycinamidine synthase subunit PurQ (FGAM synthase) (EC 6.3.5.3) (Formylglycinamide ribonucleotide amidotransferase subunit I) (FGAR amidotransferase I) (FGAR-AT I) (Glutaminase PurQ) (EC 3.5.1.2) (Phosphoribosylformylglycinamidine synthase subunit I)	5897822	5899819	2	Promoter	0	122	1.52716	13.8919	12.2902
MSMEG_0408	Polyketide synthase (Type I modular polyketide synthase)	481693	484902	2	Promoter	0	121	1.51976	13.7211	12.1317
MSMEG_0976	Uncharacterized protein	1049133	1050257	2	Promoter	0	121	1.51976	13.7211	12.1317
MSMEG_2396	Uncharacterized protein	2478081	2480453	2	Promoter	0	121	1.55787	13.7927	12.1985
MSMEG_1238	Type III restriction enzyme, res subunit	1307918	1310281	1	Promoter	0	120	1.53318	13.6577	12.0725
MSMEG_2940	Probable transcriptional regulatory protein MSMEG_2940/MSMEI_2866	3001884	3003558	1	Promoter	0	120	1.54425	13.6191	12.0368
MSMEG_4752	Uncharacterized protein	4849153	4851410	2	Promoter	0	120	1.55937	13.5794	12.0003
MSMEG_5585	Uncharacterized protein	5675348	5676056	2	Promoter	0	120	1.53768	13.6406	12.0566
MSMEG_5965	Uncharacterized protein	6029142	6029634	1	Exon (MSMEG_5965/MSMEG_5965, exon 1 of 1)	838	120	1.55014	13.6031	12.0219
MSMEG_0788	Putative conserved membrane protein	876452	881232	2	Promoter	0	119	1.51564	13.5354	11.9592
MSMEG_4593	Acyl-CoA dehydrogenase	4684370	4685297	1	Promoter	0	119	1.5469	13.5288	11.9531
MSMEG_5769	Uncharacterized protein	5842840	5845756	2	Promoter	0	119	1.52225	13.541	11.9644
MSMEG_4128	Methyltransf_25 domain-containing protein	4209614	4210871	2	Promoter	0	118	1.63642	13.4128	11.8449
MSMEG_3809	Uncharacterized protein	3877598	3878897	1	Exon (MSMEG_3809/MSMEG_3809, exon 1 of 1)	476	117	1.58074	13.3394	11.7772
MSMEG_5268	Uncharacterized protein	5359985	5362187	2	Promoter	0	117	1.53286	13.26	11.7026
MSMEG_5784	Transcriptional regulatory protein	5855841	5862759	2	Promoter	0	117	1.49058	13.3001	11.7403
MSMEG_1240	Uncharacterized protein	1311640	1318507	1	Promoter	0	116	1.53062	13.2524	11.6955
MSMEG_4895	Uncharacterized protein	4990854	4994390	2	Promoter	0	116	1.52973	13.2561	11.6989
MSMEG_0172	Probable conserved transmembrane protein, putative	197074	198338	2	Promoter	0	115	1.51103	13.1021	11.5559
MSMEG_4555	LppR protein	4647355	4648948	2	Promoter	0	115	1.57228	13.1135	11.5666
MSMEG_5128	Uncharacterized protein	5229628	5230524	2	Promoter	0	115	1.51602	13.1145	11.5676
MSMEG_0904	Probable conserved membrane protein	989423	992058	1	Promoter	0	113	1.53017	12.8879	11.3566
MSMEG_3045	Integral membrane protein	3117816	3118431	1	Promoter	0	113	1.58533	12.8359	11.3081
MSMEG_4191	Uncharacterized protein	4271371	4273206	2	Promoter	0	113	1.5307	12.8359	11.308
MSMEG_2045	Monoxygenase	2122806	2123559	1	Promoter	0	112	1.52046	12.7981	11.2732
MSMEG_3120	Probable alpha-(1->6)-mannopyranosyltransferase MSMEG_3120/MSMEI_3041 (EC 2.4.1.-)	3195861	3203299	2	Promoter	0	112	1.54135	12.7989	11.2737
MSMEG_3513	Uncharacterized N-acetyltransferase MSMEG_3513 (EC 2.3.1.-)	3577169	3578140	2	Promoter	0	112	1.54545	12.7873	11.2631
MSMEG_4084	Putative acyl-CoA dehydrogenase	4160636	4161030	2	Promoter	0	112	1.55626	12.7631	11.2404
MSMEG_5691	Uncharacterized protein	5778263	5779722	2	Promoter	0	112	1.49772	12.8152	11.2888
MSMEG_6136	Membrane protein, TerC family protein	6199535	6200143	2	Promoter	0	112	1.50439	12.7666	11.2437
MSMEG_1679	Peptidase M20 domain-containing protein 2	1770402	1776153	2	Promoter	0	111	1.53271	12.6575	11.1422
MSMEG_2685	Ribonuclease J (RNase J) (EC 3.1.-.-)	2761064	2764296	1	Promoter	0	111	1.52338	12.6588	11.1433
MSMEG_1999	Uncharacterized protein	2081110	2081559	2	Promoter	0	110	1.54792	12.5739	11.0645
hypA	Hydrogenase maturation factor HypA	2353515	2354881	2	Promoter	0	110	1.5615	12.5479	11.0404
MSMEG_2744	Thymidylate synthase	2815354	2816902	2	Promoter	0	110	1.51771	12.6029	11.0915
MSMEG_1477	Major facilitator superfamily protein	1569149	1569616	1	Promoter	0	109	1.5197	12.4673	10.9654
MSMEG_3026	Putative pre-16S rRNA nuclease (EC 3.1.-.-)	3096654	3100709	1	Promoter	0	109	1.52329	12.4503	10.9497
MSMEG_4164	3-hydroxybutyryl-CoA dehydratase	4242787	4243136	2	Promoter	0	109	1.57644	12.4922	10.9885
MSMEG_4182	Arabinose-proton symporter	4259991	4261292	2	Promoter	0	109	1.53389	12.4494	10.9489
MSMEG_6284	Cyclopropane-fatty-acyl-phospholipid synthase	6347592	6349991	1	Promoter	0	109	1.5031	12.4631	10.9616
MSMEG_0243	MHB domain-containing protein	273774	275336	1	Promoter	0	108	1.49424	12.3758	10.8807
MSMEG_0638	Conserved hypothetical proline and threonine rich protein	719078	719583	1	Promoter	0	108	1.49819	12.388	10.8919
MSMEG_4325	Malonyl CoA-acyl carrier protein transacylase (MCT) (EC 2.3.1.39)	4411854	4417400	1	Promoter	0	108	1.49819	12.388	10.8919
MSMEG_0090	Uncharacterized protein	116344	118557	2	Promoter	0	107	1.49103	12.2317	10.747
MSMEG_2350	Probable S-adenosylmethionine-dependent methyltransferase MSMEG_2350/MSMEI_2290 (EC 2.1.1.-)	2432046	2434462	2	Promoter	0	107	1.50814	12.2788	10.7907
MSMEG_2612	Hydrolase_4 domain-containing protein	2692529	2695995	2	Promoter	0	107	1.51512	12.2811	10.7928
MSMEG_2738	Biotin sulfoxide reductase (EC 1.-.-.-)	2809635	2813221	2	Promoter	0	107	1.52887	12.2181	10.7345
MSMEG_5247	PhoH family protein	5339657	5342872	2	Promoter	0	107	1.4889	12.2496	10.7638
MSMEG_6919	Proline-rich 28 kDa antigen	6958553	6964519	1	Promoter	0	106	1.47427	12.177	10.6963
MSMEG_0557	Uncharacterized protein	633910	634329	1	Promoter	0	105	1.49714	11.9717	10.5057
MSMEG_2431	Amidohydrolase 3	2514598	2516655	1	Promoter	0	105	1.52029	12.0459	10.5745
MSMEG_4470	ABC transporter	4553667	4554108	2	Promoter	0	105	1.51576	12.068	10.5949
MSMEG_2731	Uncharacterized protein MSMEG_2731/MSMEI_2664	2798707	2800927	2	Promoter	0	104	1.50027	11.9496	10.4852
MSMEG_3182	Uncharacterized protein	3257552	3260131	1	Promoter	0	104	1.52129	11.8739	10.4149
MSMEG_4614	GAF family protein	4699027	4699498	2	Promoter	-68	104	1.56551	11.9395	10.4759
MSMEG_6403	Galactofuranosyltransferase GlfT2 (GalTr 2) (EC 2.4.1.288) (Arabinogalactan galactosyltransferase 2) (Galactofuranosylgalactofuranosylrhamnosyl-N-acetylglucosaminyl-diphospho-decaprenol beta-1,5/1,6-galactofuranosyltransferase) (Polymerizing galactofuranosyltransferase GlfT2)	6474131	6478292	2	Promoter	0	104	1.47661	11.9362	10.4728
MSMEG_4121	GntR-family protein transcriptional regulator	4201829	4202290	2	Promoter	0	103	1.5487	11.8261	10.3709
MSMEG_4644	Probable molybdenum cofactor guanylyltransferase (MoCo guanylyltransferase) (EC 2.7.7.77) (GTP:molybdopterin guanylyltransferase) (Mo-MPT guanylyltransferase) (Molybdopterin guanylyltransferase) (Molybdopterin-guanine dinucleotide synthase) (MGD synthase)	4730518	4735148	2	Promoter	0	103	1.49503	11.7748	10.3233
MSMEG_0688	Aspartate aminotransferase	772021	772741	2	Promoter	121	102	1.47642	11.7221	10.2744
MSMEG_3651	Membrane associated protein	3716254	3717279	2	Promoter	0	102	1.50387	11.7146	10.2673
MSMEG_6926	tRNA adenylyltransferase (EC 2.7.7.72)	6968172	6969357	2	Promoter	0	102	1.46846	11.6775	10.2328
metE	5-methyltetrahydropteroyltriglutamate--homocysteine methyltransferase (EC 2.1.1.14) (Cobalamin-independent methionine synthase) (Methionine synthase, vitamin-B12 independent isozyme)	6689693	6690343	2	Promoter	0	101	1.46418	11.6407	10.1988
MSMEG_2785	Alpha-(1->3)-arabinofuranosyltransferase (EC 2.4.2.47) (Arabinofuranan 3-O-arabinosyltransferase) (Arabinofuranosyltransferase C)	2851578	2852700	2	Promoter	0	100	1.50153	11.4459	10.0178
MSMEG_4220	Pyridoxal phosphate homeostasis protein (PLP homeostasis protein)	4302500	4305111	2	Promoter	0	100	1.49415	11.526	10.092
MSMEG_5058	ABC transporter, ATP-binding protein SugC	5159918	5164733	2	Promoter	0	100	1.47759	11.4947	10.0629
MSMEG_5708	DUF2510 domain-containing protein	5793695	5794837	2	Promoter	0	100	1.48746	11.4925	10.0609
MSMEG_1597	Redox-responsive transcriptional regulator WhiB3	1683705	1684589	2	Promoter	0	99	1.50966	11.3433	9.92225
MSMEG_2777	Alpha/beta hydrolase fold	2841591	2844207	1	Promoter	0	98	1.4895	11.2198	9.80714
MSMEG_3764	UPF0434 protein MSMEG_3764	3829826	3831556	2	Promoter	0	98	1.50123	11.308	9.88923
MSMEG_4248	1-acylglycerol-3-phosphate O-acyltransferase	4331462	4335480	2	Promoter	0	98	1.47811	11.2739	9.85748
lppH	Putative conserved lipoprotein lpph	4686657	4687928	2	Promoter	0	98	1.50294	11.2974	9.87932
rrsB	16S ribosomal RNA	5029511	5030019	2	Promoter	-36	98	1.4301	11.2792	9.86252
MSMEG_5068	Iron-sulfur cluster carrier protein	5168579	5173530	1	Promoter	0	98	1.45677	11.2947	9.87682
MSMEG_0048	Pyridoxamine 5'-phosphate oxidase family protein	68589	69194	1	Exon (MSMEG_0048/MSMEG_0048, exon 1 of 1)	325	97	1.47103	11.1272	9.72079
MSMEG_0315	Probable conserved transmembrane protein	350438	352331	2	Promoter	0	97	1.46583	11.1837	9.77347
MSMEG_1416	Pyridine nucleotide-disulphide oxidoreductase	1518783	1520066	1	Exon (MSMEG_1416/MSMEG_1416, exon 1 of 1)	393	97	1.51342	11.1598	9.75119
MSMEG_3313	Xylose repressor, putative	3392803	3393406	2	Promoter	0	97	1.5133	11.1561	9.74773
MSMEG_4246	Probable conserved integral membrane protein	4330641	4331192	2	Promoter	0	97	1.47036	11.1342	9.72731
MSMEG_0119	Uncharacterized protein	141445	142103	2	Promoter	0	96	1.45505	11.0962	9.69194
MSMEG_6105	ATP-dependent zinc metalloprotease FtsH (EC 3.4.24.-)	6165737	6168949	2	Promoter	0	96	1.47205	11.0733	9.67043
MSMEG_0713	Transcriptional regulator, MerR family protein	799460	801321	1	Promoter	0	94	1.47998	10.8255	9.43922
MSMEG_3117	Cytochrome aa3 controlling protein	3192293	3193491	2	Promoter	0	94	1.48225	10.8063	9.4212
MSMEG_5868	Uncharacterized protein	5933579	5937165	2	Promoter	0	94	1.45386	10.89	9.49947
MSMEG_1638	Roadblock/LC7 domain protein	1731325	1736611	1	Promoter	0	93	1.46868	10.7596	9.37775
MSMEG_2174	DNA helicase (EC 3.6.4.12)	2250455	2251401	1	Promoter	0	93	1.45089	10.7074	9.32916
MSMEG_6098	Chalcone/stilbene synthase family protein	6161380	6161978	2	Promoter	0	93	1.45242	10.7313	9.35152
MSMEG_6400	Probable conserved transmembrane protein	6470615	6473929	2	Promoter	0	93	1.45732	10.7569	9.37522
MSMEG_6424	Probable conserved transmembrane protein	6494454	6495634	2	Promoter	0	93	1.4475	10.7551	9.37362
MSMEG_6455	Uncharacterized protein	6519390	6520769	2	Promoter	0	93	1.45944	10.687	9.31024
MSMEG_3628	ComA operon protein 2	3688797	3690257	2	Promoter	0	92	1.50093	10.657	9.28239
MSMEG_4804	Uncharacterized protein	4903624	4904857	1	Promoter	0	92	1.48295	10.5854	9.21548
MSMEG_6407	Cof-like hydrolase	6479767	6484281	2	Promoter	0	92	1.45358	10.578	9.20867
MSMEG_1560	Uncharacterized protein	1648085	1649664	1	Promoter	0	91	1.46691	10.4721	9.1101
MSMEG_3674	Uncharacterized protein	3740990	3741584	1	Promoter	0	91	1.49196	10.5183	9.15312
MSMEG_4242	Transcriptional regulatory protein	4325230	4326870	2	Promoter	0	91	1.48017	10.5005	9.13669
nudC	NADH pyrophosphatase NudC (EC 3.6.1.22)	2025841	2027272	1	Promoter	0	90	1.45439	10.4388	9.07909
MSMEG_2357	Cysteine desulfurase (EC 2.8.1.7)	2437668	2440364	1	Promoter	0	90	1.48368	10.3644	9.01022
MSMEG_3173	L-asparaginase	3249318	3251749	2	Promoter	0	90	1.47588	10.4293	9.07041
MSMEG_5220	Esterase/lipase/thioesterase	5315125	5319850	2	Promoter	0	90	1.43728	10.46	9.09888
purF	Amidophosphoribosyltransferase (ATase) (EC 2.4.2.14) (Glutamine phosphoribosylpyrophosphate amidotransferase) (GPATase)	5867286	5869480	2	Promoter	0	90	1.43831	10.4431	9.08314
MSMEG_0222	DUF2786 domain-containing protein	248139	248643	1	Promoter	0	89	1.47582	10.3086	8.95821
MSMEG_2554	Phosphotransferase enzyme family protein	2638737	2639207	2	Promoter	0	89	1.45187	10.248	8.90195
cobA	Uroporphyrin-III C-methyltransferase (EC 2.1.1.107)	2699037	2699938	1	Promoter	0	89	1.47042	10.2624	8.91539
MSMEG_4063	Amidohydrolase family protein	4134985	4135923	2	Exon (MSMEG_4062/MSMEG_4062, exon 1 of 1)	313	89	1.57603	10.2608	8.91396
MSMEG_6195	Ion-transporting ATPase	6260038	6261386	1	Promoter	0	89	1.45992	10.3371	8.98472
MSMEG_6903	Transcriptional regulator, PadR family protein	6949340	6950712	1	Promoter	0	89	1.45014	10.3286	8.97688
MSMEG_0938	Uncharacterized protein	1018384	1021962	2	Promoter	0	88	1.43845	10.2129	8.86962
MSMEG_1842	Transcriptional regulator, TetR family protein	1916873	1917542	1	Exon (MSMEG_1842/MSMEG_1842, exon 1 of 1)	477	88	1.44173	10.1629	8.82306
MSMEG_4197	Uncharacterized protein	4275344	4277274	1	Promoter	0	88	1.47642	10.208	8.86498
MSMEG_4699	NAD-specific glutamate dehydrogenase (NAD-GDH) (EC 1.4.1.2) (NAD(+)-dependent glutamate dehydrogenase)	4786625	4789229	2	Promoter	0	88	1.4569	10.1863	8.84477
MSMEG_6544	Transport-associated, putative	6601251	6602096	2	Promoter	0	88	1.42779	10.1638	8.82387
MSMEG_3098	Uncharacterized protein	3172164	3175292	2	Promoter	0	87	1.49451	10.1217	8.78465
MSMEG_5264	Uncharacterized protein	5355775	5356563	1	Promoter	141	87	1.44651	10.0499	8.71811
MSMEG_6725	ABC transporter, ATP-binding protein	6772604	6774083	2	Promoter	0	87	1.42554	10.1126	8.7762
MSMEG_1515	Two-component sensor histidine kinase	1607013	1609295	2	Promoter	0	86	1.43643	10.0164	8.68702
MSMEG_5004	DNA repair exonuclease	5103122	5105404	2	Promoter	0	86	1.45827	9.94911	8.62429
MSMEG_5090	Uncharacterized protein	5190055	5192653	1	Promoter	0	86	1.47699	9.9865	8.65934
MSMEG_0415	NADH-fmn oxidoreductase	491978	492949	1	Promoter	0	85	1.43328	9.83727	8.52052
MSMEG_1566	Oxidoreductase	1656333	1659649	2	Promoter	0	85	1.44669	9.86734	8.5485
MSMEG_2950	Carbon monoxide dehydrogenase, medium chain	3010947	3011398	1	Promoter	0	85	1.49905	9.83488	8.51842
MSMEG_3163	Gp55 protein	3238717	3240139	2	Promoter	0	85	1.46671	9.86109	8.54267
MSMEG_5042	ATP-dependent RNA helicase DeaD (EC 3.6.4.13) (Cold-shock DEAD box protein A)	5137896	5138569	2	Promoter	0	84	1.43707	9.77745	8.46468
ilvD	Dihydroxy-acid dehydratase (DAD) (EC 4.2.1.9)	257095	257574	2	Exon (MSMEG_0228/MSMEG_0228, exon 1 of 1)	1714	83	1.42665	9.62474	8.32259
MSMEG_1617	Kumamolisin	1707954	1709091	2	Promoter	0	83	1.43328	9.60665	8.30573
MSMEG_3481	O-succinylbenzoate synthase	3548098	3549375	2	Promoter	0	83	1.46701	9.63908	8.33601
ectA	L-2,4-diaminobutyric acid acetyltransferase (DABA acetyltransferase) (EC 2.3.1.178)	3972955	3973566	2	Promoter	0	83	1.47647	9.64388	8.34058
MSMEG_5823	Conserved membrane-spanning protein	5889102	5892001	2	Promoter	0	83	1.42803	9.69396	8.38708
MSMEG_1514	Bac_luciferase domain-containing protein	1605292	1606020	2	Promoter	0	82	1.43493	9.58089	8.28168
MSMEG_2579	Zinc metalloprotease Rip1 (EC 3.4.24.-) (Regulator of sigma KLM proteases) (S2P endopeptidase) (Site-2-type intramembrane protease) (site-2 protease Rip1) (S2P protease Rip1)	2660994	2664495	1	Promoter	0	82	1.43605	9.56382	8.26593
MSMEG_3297	Transcriptional regulator, CadC	3376061	3376612	1	Promoter	0	82	1.49725	9.49974	8.20656
MSMEG_3500	Uncharacterized protein	3563835	3565284	1	Promoter	0	82	1.46431	9.53308	8.23762
MSMEG_4188	Short chain dehydrogenase	4268364	4271047	2	Promoter	0	82	1.45444	9.58383	8.28438
MSMEG_5041	Probable acyltransferase	5135748	5136841	2	Promoter	0	82	1.43719	9.54685	8.25019
MSMEG_4179	Probable conserved integral membrane protein	4257178	4258766	2	Promoter	0	81	1.4475	9.40668	8.12011
MSMEG_0529	Serine/threonine-protein kinase PknK (EC 2.7.11.1) (Protein kinase K)	610646	611933	2	Promoter	0	80	1.42161	9.29201	8.01375
MSMEG_3196	Uncharacterized protein	3274651	3275998	1	Promoter	0	80	1.4542	9.32801	8.04731
MSMEG_5236	Dienelactone hydrolase family protein	5329030	5330851	2	Promoter	0	80	1.42409	9.2948	8.01633
MSMEG_6202	Secreted protein	6269714	6271250	1	Promoter	0	80	1.41047	9.32317	8.04283
MSMEG_6906	Putative hydrolase	6951011	6951876	1	Promoter	0	80	1.42632	9.28901	8.01097
MSMEG_0028	Serine/threonine-protein kinase PknB (EC 2.7.11.1)	47316	52150	2	Promoter	0	79	1.40232	9.26635	7.98992
MSMEG_0063	Uncharacterized PE family protein PE35	84541	86911	1	Promoter	0	79	1.41543	9.21964	7.94651
MSMEG_0768	Rhodanese domain-containing protein	853157	855516	1	Promoter	0	79	1.42783	9.1844	7.91383
metH	Methionine synthase (EC 2.1.1.13) (5-methyltetrahydrofolate--homocysteine methyltransferase)	4264716	4265439	2	Promoter	0	79	1.42721	9.24122	7.96655
MSMEG_1251	DUF732 domain-containing protein	1326791	1327691	1	Promoter	0	78	1.4333	9.14499	7.87693
MSMEG_2783	Uncharacterized protein	2849432	2850953	1	Promoter	0	78	1.43446	9.1278	7.86091
MSMEG_3861	Amidohydrolase 3	3933519	3935115	2	Promoter	0	78	1.44035	9.09115	7.82714
MSMEG_5272	Conserved exported protein	5363462	5363870	1	Promoter	0	78	1.42177	9.09999	7.83526
MSMEG_1722	Uncharacterized protein	1817056	1817727	2	Promoter	79	77	1.48712	9.04956	7.78856
MSMEG_2728	Glutamate transport ATP-binding protein GluA	2796942	2798508	2	Promoter	0	77	1.44178	9.02672	7.76729
MSMEG_4683	Putative formamidopyrimidine-DNA glycosylase	4770035	4771180	2	Promoter	0	77	1.42983	8.96609	7.71087
ehuB	Ectoine/hydroxyectoine ABC transporter solute-binding protein	5445806	5446344	1	Promoter	0	77	1.45235	9	7.74259
MSMEG_0846	NADH-ubiquinone oxidoreductase/multisubunit na+/h+ antiporter, d subunit	929594	930717	2	Promoter	0	76	1.40836	8.88087	7.63201
MSMEG_1821	Acyl-CoA dehydrogenase (EC 1.3.99.-)	1895009	1899204	1	Promoter	0	76	1.41738	8.9423	7.68887
MSMEG_2377	p49 protein	2460273	2463460	2	Promoter	0	76	1.4199	8.89628	7.6464
MSMEG_3453	Uncharacterized protein	3520992	3521892	2	Promoter	0	76	1.43272	8.92257	7.67066
scpA	Segregation and condensation protein A	3807243	3808568	2	Promoter	0	76	1.43572	8.87964	7.63091
MSMEG_4141	Bac_luciferase domain-containing protein	4220988	4221395	1	Promoter	0	76	1.48292	8.94283	7.68939
MSMEG_5893	Uncharacterized protein	5952959	5954563	2	Promoter	0	76	1.40836	8.88087	7.63201
MSMEG_6343	Phosphoesterase (EC 3.1.4.-)	6407416	6408086	2	Promoter	0	76	1.40926	8.86175	7.61435
MSMEG_1330	MarR-family protein transcriptional regulator	1430152	1430622	2	Promoter	0	75	1.41017	8.84269	7.59676
MSMEG_3538	Cyclopropane-fatty-acyl-phospholipid synthase 1 (EC 2.1.1.79)	3600516	3601417	2	Promoter	0	75	1.44296	8.82087	7.57654
MSMEG_4288	Integral membrane protein	4374344	4376067	2	Promoter	0	75	1.43946	8.82898	7.58394
MSMEG_5766	DUF732 domain-containing protein	5840759	5841468	1	Promoter	0	75	1.41855	8.75856	7.51883
MSMEG_0408	Polyketide synthase (Type I modular polyketide synthase)	479868	480313	2	Exon (MSMEG_0408/MSMEG_0408, exon 1 of 1)	2258	74	1.42017	8.63486	7.4044
MSMEG_5250	CalR9 protein	5344007	5344612	2	Promoter	0	74	1.40587	8.68854	7.45409
MSMEG_5707	Cupin domain protein	5792139	5793229	2	Promoter	0	74	1.40587	8.68854	7.45409
MSMEG_6451	Transcriptional regulator, ArsR family protein	6513643	6514130	1	Exon (MSMEG_6450/MSMEG_6450, exon 1 of 1)	-537	74	1.43091	8.66632	7.43344
MSMEG_0549	ABC transporter, permease protein	626663	627697	2	Promoter	0	73	1.42441	8.58339	7.35657
MSMEG_1674	Uncharacterized protein	1767054	1767617	2	Promoter	0	73	1.41938	8.53888	7.31539
MSMEG_1879	Uncharacterized protein	1956416	1960240	2	Promoter	0	73	1.40954	8.61171	7.38287
MSMEG_2201	ZbpA protein	2281226	2282064	1	Promoter	0	73	1.43918	8.55824	7.3332
MSMEG_3228	Acyl-CoA thioesterase II	3308689	3311583	1	Promoter	0	73	1.41145	8.57369	7.34762
MSMEG_3489	SGNH_hydro domain-containing protein	3553335	3554626	2	Promoter	0	73	1.43771	8.62299	7.39337
MSMEG_6539	Uncharacterized protein	6597034	6597961	2	Exon (MSMEG_6540/MSMEG_6540, exon 1 of 1)	548	73	1.38235	8.53175	7.30896
MSMEG_6768	Halogenase	6818137	6818490	2	Promoter	0	73	1.39821	8.61468	7.38562
MSMEG_0056	Uncharacterized protein	75891	76401	1	Promoter	0	72	1.38776	8.42454	7.20978
MSMEG_3997	Regulatory protein	4070719	4071058	1	Exon (MSMEG_3997/MSMEG_3997, exon 1 of 1)	616	72	1.51795	8.48586	7.26678
lipP	Carboxylesterase, putative	4765674	4766151	1	Promoter	0	72	1.4065	8.4286	7.21355
MSMEG_6900	Penicillin-binding protein 1A [Includes: Penicillin-insensitive transglycosylase (EC 2.4.1.129) (Peptidoglycan TGase); Penicillin-sensitive transpeptidase (EC 3.4.16.4) (DD-transpeptidase)]	6946344	6948551	2	Promoter	0	72	1.38579	8.428	7.21306
MSMEG_0239	O-acetylhomoserine/O-acetylserine sulfhydrylase	269026	270388	2	Promoter	0	71	1.38651	8.40737	7.19396
MSMEG_3004	Uncharacterized protein	3070078	3072672	1	Promoter	0	71	1.42473	8.34291	7.13474
MSMEG_3156	Uncharacterized protein	3230478	3232414	1	Promoter	0	71	1.42135	8.349	7.14036
murG	UDP-N-acetylglucosamine--N-acetylmuramyl-(pentapeptide) pyrophosphoryl-undecaprenol N-acetylglucosamine transferase (EC 2.4.1.227) (Undecaprenyl-PP-MurNAc-pentapeptide-UDPGlcNAc GlcNAc transferase)	4308210	4308895	2	Promoter	0	71	1.40984	8.36147	7.15172
MSMEG_6399	Antigen 85-C (EC 2.3.1.-)	6468843	6470454	2	Promoter	0	71	1.37974	8.34436	7.13602
MSMEG_0983	Two-component system response regulator	1057184	1059405	2	Promoter	0	70	1.37421	8.25299	7.05147
MSMEG_1734	Uncharacterized protein	1826861	1827784	2	Promoter	0	70	1.40195	8.22721	7.02753
MSMEG_2932	HIT family protein hydrolase	2994141	2996789	1	Promoter	0	70	1.41759	8.22059	7.02144
MSMEG_2963	Bacterial extracellular solute-binding protein, family protein 5	3022544	3027201	1	Promoter	0	70	1.40249	8.26558	7.06306
MSMEG_0233	Lipoprotein Lpps	261332	262480	1	Promoter	0	69	1.37523	8.16251	6.96812
MSMEG_0899	Prolyl oligopeptidase family protein	984944	985448	2	Exon (MSMEG_0899/MSMEG_0899, exon 1 of 1)	928	69	1.41226	8.1454	6.95228
MSMEG_4495	CBS domain protein	4576551	4578742	2	Promoter	0	69	1.40713	8.12028	6.92912
MSMEG_4698	Uncharacterized protein	4783687	4784053	2	Exon (MSMEG_4699/MSMEG_4699, exon 1 of 1)	-1345	69	1.40718	8.16848	6.97354
MSMEG_5483	Porin MspC	5565076	5566544	2	Promoter	0	69	1.39718	8.1122	6.92155
MSMEG_0970	Phosphoglycerate mutase family protein	1043040	1044310	1	Promoter	0	68	1.38868	8.08488	6.89618
MSMEG_1959	UPF0182 protein MSMEG_1959/MSMEI_1915	2036837	2040075	1	Promoter	0	68	1.39146	8.01347	6.83061
MSMEG_2413	Putative methyltransferase	2495269	2497258	1	Promoter	0	68	1.4051	8.08664	6.89788
MSMEG_2512	Lactate 2-monooxygenase (EC 1.13.12.4)	2597130	2597741	1	Promoter	0	68	1.43202	8.00523	6.8229
MSMEG_5057	SUFU domain-containing protein	5158420	5159653	2	Promoter	0	68	1.40773	8.02003	6.83665
MSMEG_5468	Uncharacterized protein	5550909	5551479	2	Promoter	0	68	1.38042	8.052	6.86602
MSMEG_5470	Molybdopterin molybdenumtransferase (EC 2.10.1.1)	5552949	5553755	2	Promoter	0	68	1.38007	8.06249	6.87572
MSMEG_6180	Secreted protein	6250826	6253424	2	Promoter	0	68	1.37181	8.05643	6.86998
MSMEG_0224	O-methyltransferase MdmC (EC 2.1.1.-)	249532	250765	1	Promoter	76	67	1.40444	7.97582	6.79585
MSMEG_0671	S-(Hydroxymethyl)glutathione dehydrogenase (EC 1.1.1.284)	754359	754726	2	Exon (MSMEG_0671/MSMEG_0671, exon 1 of 1)	342	67	1.37431	7.97084	6.79119
MSMEG_3364	RhtB family protein transporter	3436371	3437213	1	Promoter	0	67	1.45815	7.95225	6.77407
MSMEG_4280	Short chain dehydrogenase	4364729	4365550	2	Exon (MSMEG_4281/MSMEG_4281, exon 1 of 1)	1033	67	1.40189	7.92822	6.75181
MSMEG_4721	Permease of the major facilitator superfamily protein	4814498	4816051	2	Promoter	0	67	1.39723	7.97896	6.79874
MSMEG_5275	Permease of the major facilitator superfamily protein	5365025	5368275	2	Promoter	0	67	1.37627	7.90701	6.73225
MSMEG_5611	Spore protein	5697199	5698700	1	Promoter	0	67	1.40641	7.93705	6.76002
MSMEG_0047	Uncharacterized protein	67669	68376	2	Promoter	0	66	1.39675	7.78612	6.62082
MSMEG_2090	Cell division protein FtsX	2165423	2168279	1	Promoter	0	66	1.38847	7.7756	6.61118
MSMEG_2363	Amino acid-binding ACT	2445980	2449669	2	Promoter	0	66	1.38745	7.85455	6.684
MSMEG_2826	PIN_8 domain-containing protein	2888553	2890367	2	Promoter	0	66	1.42606	7.85243	6.68219
MSMEG_2937	Pyridoxal 5'-phosphate synthase subunit PdxS (PLP synthase subunit PdxS) (EC 4.3.3.6) (Pdx1)	2999250	3001577	1	Promoter	0	66	1.40114	7.79334	6.62747
MSMEG_3344	Uncharacterized protein	3421268	3421593	2	Promoter	0	66	1.43658	7.80944	6.64247
MSMEG_5902	Uncharacterized protein	5963025	5963855	2	Promoter	0	66	1.38852	7.86361	6.69247
MSMEG_6141	N-acyl-D-glutamate amidohydrolase	6208602	6209660	2	Promoter	0	66	1.38784	7.84427	6.67454
MSMEG_0551	ABC nitrate/sulfonate/bicarbonate transporter, ATPase subunit	628834	629465	2	Promoter	0	65	1.39742	7.66967	6.5137
MSMEG_0920	Uncharacterized protein	1003766	1006658	1	Promoter	0	65	1.36618	7.68604	6.52894
MSMEG_1206	Uncharacterized protein	1275590	1275841	2	Promoter	-17	65	1.41284	7.68354	6.52657
MSMEG_1322	ErfK/YbiS/YcfS/YnhG family protein	1417913	1418631	1	Promoter	0	65	1.37799	7.68885	6.53143
MSMEG_2079	Alcohol dehydrogenase	2157036	2157512	2	Promoter	31	65	1.38496	7.65515	6.50025
MSMEG_2675	ISMsm8, transposase	2751299	2751598	1	Exon (MSMEG_2672/MSMEG_2672, exon 1 of 1)	-340	65	1.45734	7.73623	6.57516
MSMEG_2973	Peptidyl-prolyl cis-trans isomerase	3039249	3042041	2	Promoter	0	65	1.40308	7.7541	6.59138
MSMEG_3029	Peptidase, A24 (Type IV prepilin peptidase) family protein	3102041	3105507	1	Promoter	0	65	1.39238	7.73202	6.57121
ehuD	Ectoine/hydroxyectoine ABC transporter, permease protein EhuD	5447456	5447794	1	Promoter	0	65	1.40407	7.73458	6.57358
MSMEG_5679	Putative DNA-binding protein	5769850	5770263	2	Promoter	0	65	1.38293	7.7044	6.54592
MSMEG_6131	Magnesium or manganese-dependent protein phosphatase	6193951	6194310	2	Promoter	0	65	1.39153	7.75232	6.58984
MSMEG_6385	Decaprenylphosphoryl-2-keto-beta-D-erythro-pentose reductase (EC 1.1.1.333) (Decaprenyl-phospho-2'-keto-D-arabinose reductase) (Decaprenylphospho-beta-D-erythro-pentofuranosid-2-ulose 2-reductase) (Decaprenylphosphoryl-beta-D-ribofuranose 2'-epimerase subunit DprE2) (Decaprenyl-phosphoribose 2'-epimerase subunit 2) (NAD-dependent decaprenylphosphoryl-D-2'-keto erythropentose reductase)	6441208	6443069	1	Promoter	0	65	1.37602	7.69381	6.53607
MSMEG_0411	Acyl-CoA synthase (FadD28)	487215	490526	1	Promoter	0	64	1.36981	7.61464	6.46275
MSMEG_0456	Topoisomerase subunit TopoM (EC 5.6.2.2)	531211	532237	2	Promoter	0	64	1.38725	7.61174	6.46018
MSMEG_0692	Uncharacterized protein	780830	781315	2	Promoter	0	64	1.36707	7.65341	6.49864
MSMEG_0955	Uncharacterized protein	1034190	1035336	2	Promoter	0	64	1.36891	7.58835	6.43875
MSMEG_1404	IS1096, tnpA protein	1504539	1504863	1	Promoter	-67	64	1.42517	7.6292	6.47634
MSMEG_2701	Uncharacterized protein	2774541	2774958	1	Promoter	0	64	1.39638	7.64139	6.48755
MSMEG_3441	Uncharacterized protein	3510316	3511224	2	Promoter	0	64	1.40333	7.59949	6.44901
MSMEG_4360	DUF4185 domain-containing protein	4448664	4449037	2	Promoter	0	64	1.39638	7.64139	6.48755
MSMEG_5257	Channel protein, hemolysin III family protein	5349743	5350966	1	Promoter	0	64	1.37612	7.63516	6.48172
MSMEG_1253	Uncharacterized protein	1335936	1336269	1	Exon (MSMEG_1253/MSMEG_1253, exon 1 of 1)	1474	63	1.38639	7.45888	6.31936
MSMEG_1661	D-alanyl-D-alanine carboxypeptidase	1756828	1757274	2	Promoter	0	63	1.38083	7.47654	6.33566
MSMEG_4302	Adenylate cyclase, putative	4392666	4393062	1	Downstream (<1kb)	1557	63	1.39117	7.50105	6.35826
dnaG	DNA primase (EC 2.7.7.-)	4563551	4564128	2	Promoter	0	63	1.38783	7.47619	6.33533
MSMEG_4974	Rrf2 family protein (Putative transcriptional regulator)	5069801	5070463	2	Promoter	0	63	1.38497	7.44173	6.30355
MSMEG_6278	Metallo-beta-lactamase superfamily protein, putative	6343938	6347009	2	Promoter	0	63	1.36268	7.52353	6.37899
MSMEG_6383	Transcription regulator FurA	6437602	6438691	1	Promoter	0	63	1.38199	7.46646	6.32628
MSMEG_0538	Regulatory protein, MarR	617848	618350	2	Promoter	0	62	1.35969	7.33976	6.20945
MSMEG_3748	Thiamin pyrophosphokinase, catalytic domain protein	3812918	3814212	2	Promoter	0	62	1.39264	7.36389	6.23164
MSMEG_4757	Fatty acid synthase	4858837	4862791	2	Promoter	0	62	1.36563	7.41407	6.27805
MSMEG_6821	NLP/P60 family protein	6871477	6873146	2	Promoter	0	62	1.35102	7.40292	6.26777
MSMEG_4125	Oxidoreductase, short chain dehydrogenase/reductase family protein	4205882	4206366	2	Exon (MSMEG_4124/MSMEG_4124, exon 1 of 1)	627	61	1.42309	7.27888	6.15351
MSMEG_5104	2,3,4,5-tetrahydropyridine-2,6-dicarboxylate N-succinyltransferase (EC 2.3.1.117) (Tetrahydrodipicolinate N-succinyltransferase) (THDP succinyltransferase) (THP succinyltransferase) (Tetrahydropicolinate succinylase)	5205716	5207361	1	Promoter	0	61	1.38252	7.29057	6.16424
MSMEG_6430	Uncharacterized protein	6499564	6500628	2	Promoter	0	61	1.35993	7.26988	6.14518
MSMEG_0015	Ferric enterobactin transport ATP-binding protein FepC	13411	13705	1	Promoter	101	60	1.38352	7.14691	6.03197
MSMEG_1938	Uncharacterized protein	2015032	2015693	1	Promoter	0	60	1.36288	7.2185	6.09781
MSMEG_2736	GTPase HflX (GTP-binding protein HflX)	2803637	2805035	1	Promoter	0	60	1.38082	7.11869	6.00604
mraY	Phospho-N-acetylmuramoyl-pentapeptide-transferase (EC 2.7.8.13) (UDP-MurNAc-pentapeptide phosphotransferase)	4311674	4313351	2	Promoter	0	60	1.37216	7.19745	6.07832
MSMEG_4233	Penicillin-binding protein PbpB (PBP3)	4317635	4318320	2	Promoter	0	60	1.38415	7.14199	6.0275
fumC	Fumarate hydratase class II (Fumarase C) (EC 4.2.1.2) (Aerobic fumarase) (Iron-independent fumarase)	5331513	5333113	1	Exon (fumC/fumC, exon 1 of 1)	479	60	1.35717	7.13427	6.02029
MSMEG_6200	Uncharacterized protein	6267297	6268656	2	Promoter	0	60	1.35928	7.15553	6.03991
MSMEG_6426	Uncharacterized protein	6495944	6496451	1	Promoter	0	60	1.36026	7.20254	6.08306
MSMEG_6754	MaoC like domain protein	6798298	6799674	1	Promoter	0	60	1.36662	7.14607	6.03115
MSMEG_0858	Cell division control protein Cdc48	942859	944608	2	Promoter	0	59	1.35858	7.07871	5.96903
MSMEG_2087	Transporter, small conductance mechanosensitive ion channel (MscS) family protein	2163024	2164845	1	Promoter	0	59	1.36033	7.01225	5.90796
MSMEG_2964	Adenine phosphoribosyltransferase (APRT) (EC 2.4.2.7)	3027667	3028865	1	Promoter	0	59	1.38673	7.0798	5.97
MSMEG_3365	Transcriptional regulator, AraC family protein	3437456	3437812	1	Promoter	0	59	1.42555	7.01013	5.90615
MSMEG_3888	WYL domain-containing protein	3962076	3962567	2	Exon (MSMEG_3890/MSMEG_3890, exon 1 of 1)	-607	59	1.3781	7.02677	5.92137
MSMEG_4083	Putative monooxygenase	4159162	4159427	2	Exon (MSMEG_4083/MSMEG_4083, exon 1 of 1)	395	59	1.42198	7.10357	5.99188
MSMEG_5046	Drug transporter	5145326	5145805	2	Promoter	0	59	1.36797	7.04368	5.93673
MSMEG_5598	tRNA-Arg	5685829	5686150	1	Promoter	0	59	1.3673	7.06542	5.95679
MSMEG_5657	Transcriptional regulator, LysR family protein	5747748	5748127	2	Exon (MSMEG_5657/MSMEG_5657, exon 1 of 1)	265	59	1.37655	7.06919	5.96021
MSMEG_6431	Uncharacterized protein	6498382	6499162	1	Promoter	0	59	1.35793	7.07958	5.96988
MSMEG_0052	Uncharacterized protein	70823	71679	1	Promoter	0	58	1.34702	6.93909	5.84054
MSMEG_0776	Uncharacterized protein	859358	859753	1	Promoter	0	58	1.36279	6.92403	5.82674
MSMEG_4307	GTP cyclohydrolase 1 type 2 homolog	4398124	4398773	2	Promoter	0	58	1.37074	6.95706	5.85697
MSMEG_4456	Uncharacterized protein	4535709	4535971	2	Exon (MSMEG_4455/MSMEG_4455, exon 1 of 1)	695	58	1.38424	6.995	5.89218
MSMEG_0107	Cell envelope-related function transcriptional attenuator common domain	131253	131900	2	Promoter	0	57	1.34897	6.84836	5.757
MSMEG_0491	Transcriptional regulator, LacI family protein	571582	571905	2	Promoter	0	57	1.37521	6.82825	5.7384
MSMEG_1255	DNA helicase (EC 3.6.4.12)	1341501	1341961	1	Exon (MSMEG_1254/MSMEG_1254, exon 1 of 1)	-1164	57	1.36571	6.88429	5.79007
MSMEG_2376	Uncharacterized protein	2458651	2458977	2	Promoter	0	57	1.37329	6.88174	5.78778
argB	Acetylglutamate kinase (EC 2.7.2.8) (N-acetyl-L-glutamate 5-phosphotransferase) (NAG kinase) (NAGK)	3840766	3843850	2	Promoter	0	57	1.39681	6.86618	5.77343
MSMEG_0311	Glycosyltransferase	342658	344053	1	Promoter	0	56	1.34449	6.72436	5.64278
MSMEG_0690	Iron-sulfur cluster-binding protein	774068	776714	2	Promoter	0	56	1.33854	6.68255	5.60427
MSMEG_2669	Hydrolase	2749399	2751037	2	Promoter	0	56	1.36106	6.68425	5.60577
MSMEG_3210	Inositol-1-monophosphatase ImpA (I-1-Pase) (IMPase) (Inositol-1-phosphatase) (EC 3.1.3.25)	3288565	3290140	1	Promoter	0	56	1.38036	6.74928	5.66576
MSMEG_4253	GDP-mannose-dependent alpha-(1-6)-phosphatidylinositol monomannoside mannosyltransferase (EC 2.4.1.346) (Alpha-D-mannose-alpha-(1-6)-phosphatidylmyo-inositol-mannosyltransferase) (Alpha-mannosyltransferase) (Alpha-ManT) (Guanosine diphosphomannose-phosphatidyl-inositol alpha-mannosyltransferase) (Phosphatidylinositol alpha-mannosyltransferase) (PI alpha-mannosyltransferase)	4337265	4338394	2	Exon (MSMEG_4254/MSMEG_4254, exon 1 of 1)	168	56	1.36011	6.71744	5.6363
MSMEG_4771	Uncharacterized protein	4873243	4873536	2	Promoter	0	56	1.36777	6.71972	5.63846
MSMEG_5533	4Fe-4S ferredoxin, iron-sulfur binding	5622607	5624722	1	Exon (MSMEG_5533/MSMEG_5533, exon 1 of 1)	210	56	1.35702	6.76955	5.68448
MSMEG_3215	ABC-type molybdenum transport system, ATPase component/photorepair protein PhrA	3293923	3294289	2	Promoter	0	55	1.37337	6.5978	5.5262
ftsW	Cell division protein FtsW	4310010	4310856	2	Promoter	0	55	1.34692	6.61036	5.53776
MSMEG_4394	LysR family protein transcriptional regulatory protein	4486677	4487289	2	Promoter	0	55	1.39033	6.57965	5.50939
MSMEG_6484	Glycosyl transferase	6546703	6547159	2	Promoter	0	55	1.33896	6.65948	5.58302
pntA	NAD(P) transhydrogenase, alpha subunit (EC 1.6.1.1)	135083	135920	2	Promoter	0	54	1.34323	6.51146	5.44671
MSMEG_0935	2,3-bisphosphoglycerate-dependent phosphoglycerate mutase (BPG-dependent PGAM) (PGAM) (Phosphoglyceromutase) (dPGM) (EC 5.4.2.11)	1015637	1016169	1	Promoter	28	54	1.33959	6.55448	5.48631
MSMEG_2983	Uncharacterized protein	3048626	3049279	1	Exon (MSMEG_2983/MSMEG_2983, exon 1 of 1)	181	54	1.36298	6.49996	5.4361
MSMEG_3215	ABC-type molybdenum transport system, ATPase component/photorepair protein PhrA	3293060	3293756	2	Exon (MSMEG_3214/MSMEG_3214, exon 1 of 1)	383	54	1.37226	6.50938	5.44486
purN	Phosphoribosylglycinamide formyltransferase (EC 2.1.2.2) (5'-phosphoribosylglycinamide transformylase) (GAR transformylase) (GART)	5604506	5605256	2	Promoter	0	54	1.34925	6.50816	5.44371
MSMEG_1944	Membrane protein	2024867	2025602	2	Promoter	0	53	1.34449	6.38376	5.32898
MSMEG_2196	Sensory box/response regulator	2276712	2277173	2	Promoter	0	53	1.36863	6.38133	5.32672
ald	Alanine dehydrogenase (EC 1.4.1.1)	2740628	2740880	2	Exon (ald/ald, exon 1 of 1)	802	53	1.38555	6.36086	5.30785
MSMEG_3528	ErfK/YbiS/YcfS/YnhG family protein	3590686	3591771	2	Promoter	0	53	1.39251	6.45312	5.39298
MSMEG_4486	Transcriptional regulator, ArsR family protein	4567193	4569233	1	Promoter	0	53	1.3373	6.38812	5.33291
MSMEG_0915	Polyphosphate kinase 2 superfamily protein	1000302	1001311	2	Promoter	0	52	1.32568	6.32568	5.27537
ilvC	Ketol-acid reductoisomerase (NADP(+)) (KARI) (EC 1.1.1.86) (Acetohydroxy-acid isomeroreductase) (AHIR) (Alpha-keto-beta-hydroxylacyl reductoisomerase) (Ketol-acid reductoisomerase type 1) (Ketol-acid reductoisomerase type I)	2456483	2457458	1	Promoter	0	52	1.34806	6.29457	5.2466
MSMEG_2789	Acetyltransferase, GNAT family protein	2855479	2856133	2	Promoter	0	52	1.35307	6.30977	5.26072
MSMEG_2819	ISMsm1, transposase orfA	2881891	2882334	2	Promoter	-57	52	1.39756	6.34098	5.28935
MSMEG_3170	Conserved domain protein	3246096	3246781	2	Promoter	0	52	1.36292	6.32262	5.27253
MSMEG_5129	1D-myo-inositol 2-acetamido-2-deoxy-alpha-D-glucopyranoside deacetylase (GlcNAc-Ins deacetylase) (EC 3.5.1.103) (N-acetyl-1-D-myo-inositol 2-amino-2-deoxy-alpha-D-glucopyranoside deacetylase)	5230993	5233098	2	Promoter	0	52	1.34524	6.34946	5.29726
MSMEG_6439	Putative 4-hydroxy-4-methyl-2-oxoglutarate aldolase (HMG aldolase) (EC 4.1.3.17) (Oxaloacetate decarboxylase) (OAA decarboxylase) (EC 4.1.1.112) (Regulator of ribonuclease activity homolog) (RraA-like protein)	6504953	6505583	1	Promoter	0	52	1.33515	6.26208	5.21665
MSMEG_6931	RNA polymerase sigma-70 factor	6973578	6974250	1	Exon (MSMEG_6929/MSMEG_6929, exon 1 of 1)	-1296	52	1.31983	6.34002	5.28843
MSMEG_0253	Uncharacterized protein	284381	285370	1	Promoter	0	51	1.31962	6.17543	5.13661
MSMEG_0633	PAP2 superfamily protein	716180	717091	2	Promoter	0	51	1.34589	6.23973	5.19596
MSMEG_0859	Transcriptional regulator, TetR family protein	940703	941329	1	Exon (MSMEG_0859/MSMEG_0859, exon 1 of 1)	964	51	1.33463	6.16302	5.12512
MSMEG_1425	Creatininase subfamily protein (EC 3.5.2.10)	1525728	1526473	1	Promoter	0	51	1.34361	6.21802	5.17607
MSMEG_3435	Uncharacterized protein	3506129	3506872	1	Promoter	0	51	1.36775	6.18009	5.141
MSMEG_3678	Uncharacterized protein	3745406	3745759	1	Promoter	0	51	1.35208	6.13593	5.10025
MSMEG_3768	Macrolide-transport ATP-binding protein abc transporter	3835646	3836833	1	Exon (MSMEG_3768/MSMEG_3768, exon 1 of 1)	1047	51	1.37298	6.24088	5.19709
MSMEG_4088	Transposase	4164548	4164759	1	Promoter	-66	51	1.4076	6.18382	5.14451
MSMEG_5133	Uncharacterized protein	5234524	5236865	1	Promoter	0	51	1.32722	6.21974	5.17766
MSMEG_0066	ESAT-6-like protein EsxA	87115	88474	1	Promoter	0	50	1.33394	6.11089	5.07719
MSMEG_1611	Transcriptional regulator, TetR family protein, putative	1698364	1700527	1	Promoter	0	50	1.33949	6.13132	5.09591
MSMEG_1884	Uncharacterized protein	1963442	1963751	1	Promoter	9	50	1.32943	6.07875	5.04748
MSMEG_2105	ATP dependent DNA ligase	2182841	2183541	2	Promoter	0	50	1.37183	6.07157	5.04072
MSMEG_3160	LAO/AO transport system ATPase (EC 2.7.-.-)	3235049	3236791	1	Promoter	0	50	1.34241	6.13426	5.09863
MSMEG_3213	N6_Mtase domain-containing protein	3290300	3291195	1	Promoter	0	50	1.35103	6.11063	5.07693
tpx	Thiol peroxidase (Tpx) (EC 1.11.1.15) (Peroxiredoxin tpx) (Prx) (Thioredoxin peroxidase)	3545084	3545966	2	Promoter	102	50	1.3637	6.12565	5.09084
MSMEG_4706	tRNA-Arg	4797386	4797752	1	Promoter	0	50	1.34763	6.04655	5.01763
MSMEG_5460	Uncharacterized protein	5544074	5544667	2	Promoter	0	50	1.34267	6.12276	5.0881
purD	Phosphoribosylamine--glycine ligase (EC 6.3.4.13) (GARS) (Glycinamide ribonucleotide synthetase) (Phosphoribosylglycinamide synthetase)	5917843	5919696	2	Promoter	0	50	1.32385	6.03201	5.00409
MSMEG_6099	Probable conserved transmembrane protein rich in alanine	6163150	6163657	2	Promoter	0	50	1.32508	6.03171	5.00393
MSMEG_0457	Topoisomerase subunit TopoN (EC 5.6.2.2) (DNA gyrase subunit B-like protein MSMEG_0457/MSMEI_0444)	532502	534228	2	Promoter	0	49	1.32414	5.9259	4.90628
MSMEG_0459	Two-component system response regulator	535209	535507	1	Exon (MSMEG_0458/MSMEG_0458, exon 1 of 1)	-190	49	1.32505	5.94927	4.92791
MSMEG_0754	Uncharacterized protein	840875	841751	1	Promoter	71	49	1.31282	6.00561	4.97995
MSMEG_1323	Uncharacterized protein	1419138	1419625	1	Promoter	0	49	1.33535	5.97514	4.95178
MSMEG_1929	Uncharacterized protein	2007877	2008493	2	Promoter	0	49	1.32505	5.94927	4.92791
MSMEG_3249	Branched-chain amino acid ABC transporter, permease protein	3331029	3332356	1	Promoter	0	49	1.33919	5.93086	4.91077
MSMEG_4904	Rhomboid family protein	4997091	4998590	2	Promoter	0	49	1.33123	5.94026	4.91945
MSMEG_5422	Nucleoside triphosphate pyrophosphohydrolase (NTP-PPase) (EC 3.6.1.8)	5504230	5505066	2	Promoter	0	49	1.34347	6.01767	4.99105
MSMEG_0133	ABC-transporter integral membrane protein	153866	154187	1	Promoter	0	48	1.32216	5.89121	4.87426
MSMEG_0371	MaoC like domain protein	413647	414410	2	Exon (MSMEG_0370/MSMEG_0370, exon 1 of 1)	510	48	1.3211	5.87992	4.86386
MSMEG_0455	Aldehyde dehydrogenase	529755	530549	1	Exon (MSMEG_0455/MSMEG_0455, exon 1 of 1)	1219	48	1.31489	5.81405	4.80307
MSMEG_0750	Membrane protein	837759	838114	2	Exon (MSMEG_0751/MSMEG_0751, exon 1 of 1)	664	48	1.31854	5.89335	4.87614
MSMEG_0842	Uncharacterized protein	926997	929028	2	Promoter	0	48	1.32142	5.85617	4.84203
MSMEG_2363	Amino acid-binding ACT	2445003	2445752	2	Exon (ligA/ligA, exon 1 of 1)	255	48	1.32577	5.90202	4.88419
thrS	Threonine--tRNA ligase (EC 6.1.1.3) (Threonyl-tRNA synthetase) (ThrRS)	2993041	2993956	1	Promoter	0	48	1.33619	5.85785	4.84346
MSMEG_3197	Lipase	3276247	3276934	2	Promoter	0	48	1.32669	5.84301	4.82991
MSMEG_3681	DUF732 domain-containing protein	3747874	3748607	2	Promoter	0	48	1.33819	5.90646	4.88819
argH	Argininosuccinate lyase (ASAL) (EC 4.3.2.1) (Arginosuccinase)	3837333	3838861	2	Promoter	0	48	1.36227	5.83822	4.82541
MSMEG_4431	Putative regulatory protein	4516331	4516660	2	Promoter	0	48	1.34328	5.88778	4.87111
MSMEG_5664	Peptidyl-prolyl cis-trans isomerase (EC 5.2.1.8)	5757013	5757457	2	Exon (MSMEG_5663/MSMEG_5663, exon 1 of 1)	497	48	1.31915	5.8457	4.83225
MSMEG_6153	DNA polymerase III subunit delta	6221799	6222661	2	Promoter	0	48	1.3135	5.83932	4.82642
MSMEG_0896	Integral membrane transport protein	980523	980739	1	Promoter	-81	47	1.32387	5.77267	4.76504
MSMEG_1659	Multidrug resistance protein, SMR family protein	1754480	1755254	2	Promoter	0	47	1.32208	5.80868	4.79822
MSMEG_2553	Transcriptional regulator, TetR family protein	2637540	2638136	2	Promoter	0	47	1.33534	5.75119	4.7452
hpt	Hypoxanthine phosphoribosyltransferase (EC 2.4.2.8)	6172469	6173476	2	Promoter	0	47	1.3045	5.79556	4.78622
gltD	NADH-dependent glutamate synthase small subunit (EC 1.4.1.-)	6523215	6523651	2	Exon (MSMEG_6459/MSMEG_6459, exon 1 of 1)	-1076	47	1.33582	5.72788	4.72377
MSMEG_6595	Secreted protein	6652355	6652767	2	Promoter	0	47	1.3119	5.78227	4.7739
MSMEG_6654	TnpC protein	6707589	6707868	1	Downstream (2-3kb)	-503	47	1.32217	5.71421	4.71122
MSMEG_0194	Serine esterase, cutinase family protein	218195	219549	2	Promoter	0	46	1.29599	5.65202	4.65417
MSMEG_0727	Uncharacterized protein	813963	814915	2	Promoter	0	46	1.33727	5.65805	4.65959
MSMEG_1658	Ribonuclease, putative	1752313	1754065	1	Promoter	0	46	1.30539	5.68679	4.68611
MSMEG_2679	Uncharacterized protein	2755988	2756337	1	Promoter	0	46	1.35984	5.62936	4.63347
MSMEG_2771	TrkA protein	2835433	2836176	2	Promoter	0	46	1.32956	5.66393	4.6651
MSMEG_3634	IMP dehydrogenase family protein	3694337	3694653	1	Promoter	23	46	1.32707	5.65424	4.65624
MSMEG_3768	Macrolide-transport ATP-binding protein abc transporter	3835148	3835489	1	Exon (MSMEG_3768/MSMEG_3768, exon 1 of 1)	549	46	1.34477	5.68881	4.68806
MSMEG_5406	Uncharacterized protein	5486792	5487117	1	Promoter	0	46	1.3253	5.59529	4.60217
MSMEG_6388	Probable arabinosyltransferase B (EC 2.4.2.-)	6446015	6447708	1	Promoter	0	46	1.29606	5.63985	4.64306
MSMEG_0058	Uncharacterized protein	76808	77230	1	Exon (MSMEG_0057/MSMEG_0057, exon 1 of 1)	-168	45	1.30622	5.59011	4.59733
MSMEG_0083	Mycosin-1 (EC 3.4.21.-) (MycP1 protease)	106906	107536	2	Promoter	0	45	1.30622	5.59011	4.59733
MSMEG_0364	Uncharacterized protein	404487	405000	1	Promoter	0	45	1.31682	5.5662	4.57535
MSMEG_1263	Uncharacterized protein	1351847	1353450	2	Promoter	0	45	1.32291	5.48941	4.50513
cbiM	Cobalamin biosynthesis protein CbiM	2687893	2688208	1	Promoter	0	45	1.32024	5.49051	4.50614
MSMEG_4292	Integral membrane protein	4376983	4378162	1	Promoter	6	45	1.33933	5.56516	4.57446
MSMEG_6080	DNA integrity scanning protein DisA (Cyclic-di-AMP synthase) (c-di-AMP synthase) (Diadenylate cyclase) (EC 2.7.7.85)	6143823	6144115	1	Promoter	0	45	1.30047	5.51492	4.52848
MSMEG_6387	Probable arabinosyltransferase A (EC 2.4.2.-)	6443646	6444380	1	Promoter	0	45	1.30156	5.52886	4.54112
MSMEG_6571	Uncharacterized protein	6625675	6626266	2	Promoter	0	45	1.30677	5.52968	4.54183
MSMEG_1136	Uncharacterized protein	1197955	1198734	1	Promoter	114	44	1.3187	5.40615	4.42873
MSMEG_1403	Cutinase superfamily protein	1503709	1504120	1	Promoter	0	44	1.3024	5.41962	4.4411
MSMEG_1599	RNA polymerase sigma-70 factor	1685103	1686227	1	Promoter	0	44	1.30193	5.48031	4.49672
MSMEG_1955	Uncharacterized protein	2034075	2034523	2	Promoter	0	44	1.31182	5.47435	4.49125
MSMEG_2585	Uncharacterized protein	2667792	2668444	1	Promoter	2	44	1.31329	5.44884	4.46778
cbiQ	Cobalt ABC transporter, permease protein CbiQ	2688686	2689271	1	Promoter	0	44	1.31782	5.48019	4.49667
MSMEG_2773	Putative RNA methyltransferase (EC 2.1.1.-)	2837763	2838647	1	Promoter	0	44	1.31978	5.43157	4.45206
MSMEG_3316	Transporter, major facilitator family protein	3395916	3396134	2	Exon (MSMEG_3316/MSMEG_3316, exon 1 of 1)	1093	44	1.34267	5.42634	4.44725
MSMEG_5003	O-methyltransferase, family protein 3	5099826	5100065	1	Exon (MSMEG_5002/MSMEG_5002, exon 1 of 1)	994	44	1.32443	5.41096	4.43308
MSMEG_5634	Uncharacterized protein	5719505	5720685	2	Promoter	0	44	1.30815	5.38466	4.40874
MSMEG_6394	Cutinase domain-containing protein	6464943	6466047	2	Promoter	0	44	1.29568	5.3778	4.40254
MSMEG_6557	Dehydrogenase	6613934	6614425	2	Promoter	16	44	1.30803	5.39674	4.41986
MSMEG_0778	Putative transcriptional regulator	861514	862335	2	Exon (MSMEG_0777/MSMEG_0777, exon 1 of 1)	175	43	1.30339	5.29821	4.32961
MSMEG_1394	Probable conserved transmembrane protein	1495923	1496564	2	Promoter	0	43	1.2979	5.33539	4.36364
MSMEG_1824	Transcriptional regulator, LytR family protein	1899377	1900530	2	Promoter	0	43	1.3036	5.27393	4.30728
asnB	Asparagine synthase (Glutamine-hydrolyzing) (EC 6.3.5.4)	2677180	2677514	2	Promoter	0	43	1.30901	5.30007	4.33121
MSMEG_2726	Glutamate permease	2795045	2795573	2	Promoter	8	43	1.32741	5.3303	4.35893
MSMEG_4066	AXE1 domain-containing protein	4141114	4141374	2	Promoter	0	43	1.34638	5.28826	4.3204
MSMEG_4907	Mov34/MPN/PAD-1 family protein	4998841	4999563	2	Promoter	0	43	1.30851	5.34841	4.37548
MSMEG_6459	Ferredoxin-dependent glutamate synthase 1 (EC 1.4.7.1)	6524962	6527040	2	Promoter	0	43	1.29798	5.3232	4.35251
MSMEG_0230	Uncharacterized protein	258665	259744	1	Promoter	0	42	1.2863	5.21962	4.2572
MSMEG_0250	Membrane protein, MmpL family protein	281605	282021	2	Exon (MSMEG_0250/MSMEG_0250, exon 1 of 1)	1402	42	1.28922	5.15947	4.20201
MSMEG_0425	Putative membrane protein DcsA	499738	499944	2	Promoter	0	42	1.29881	5.2013	4.24039
MSMEG_1627	Uncharacterized protein	1718855	1719180	2	Exon (MSMEG_1628/MSMEG_1628, exon 1 of 1)	156	42	1.31793	5.24541	4.28088
MSMEG_1736	Glycerol-3-phosphate dehydrogenase (EC 1.1.5.3)	1829062	1829282	1	Promoter	2	42	1.3031	5.20335	4.24229
MSMEG_2382	5-carboxymethyl-2-hydroxymuconate delta-isomerase	2465583	2466950	1	Promoter	0	42	1.30927	5.23068	4.26735
MSMEG_2786	Hydrolase, alpha/beta fold family protein	2853363	2853659	2	Promoter	33	42	1.31104	5.18069	4.22143
MSMEG_3170	Conserved domain protein	3244922	3245365	2	Exon (ileS/ileS, exon 1 of 1)	1299	42	1.34185	5.24785	4.2832
ectA	L-2,4-diaminobutyric acid acetyltransferase (DABA acetyltransferase) (EC 2.3.1.178)	3973795	3974416	2	Exon (MSMEG_3902/MSMEG_3902, exon 1 of 1)	-528	42	1.32591	5.1976	4.23703
MSMEG_4194	Undecaprenyl-diphosphatase (EC 3.6.1.27) (Bacitracin resistance protein) (Undecaprenyl pyrophosphate phosphatase)	4273890	4274770	2	Promoter	0	42	1.31453	5.24579	4.28123
MSMEG_4383	MmpL5 protein	4470875	4471335	1	Exon (MSMEG_4383/MSMEG_4383, exon 1 of 1)	599	42	1.32202	5.19357	4.23327
MSMEG_5328	Uncharacterized protein	5414351	5415016	1	Promoter	0	42	1.28902	5.20852	4.24702
MSMEG_5637	Penicillin-binding protein 4	5724764	5725944	2	Promoter	0	42	1.30456	5.16463	4.2068
MSMEG_5716	Uncharacterized protein	5799207	5799616	1	Promoter	0	42	1.30385	5.2066	4.24527
MSMEG_6448	Uncharacterized protein	6512734	6513333	2	Promoter	0	42	1.31583	5.24462	4.28018
pntB	NAD(P) transhydrogenase subunit beta (EC 7.1.1.1) (Nicotinamide nucleotide transhydrogenase subunit beta)	133825	134077	2	Promoter	76	41	1.3199	5.13034	4.17532
MSMEG_1253	Uncharacterized protein	1333931	1334380	1	Promoter	-82	41	1.30322	5.05972	4.1103
MSMEG_2736	GTPase HflX (GTP-binding protein HflX)	2805665	2805999	1	Exon (MSMEG_2736/MSMEG_2736, exon 1 of 1)	1245	41	1.3161	5.07806	4.12726
MSMEG_2977	Uncharacterized protein	3042540	3042992	1	Promoter	0	41	1.32521	5.05052	4.10191
MSMEG_3545	Uncharacterized protein	3604824	3605302	2	Promoter	0	41	1.30559	5.05532	4.1062
MSMEG_4476	Uncharacterized protein	4559145	4560088	1	Promoter	0	41	1.30417	5.08178	4.13054
MSMEG_5191	Siderophore binding protein	5290685	5291266	2	Exon (MSMEG_5192/MSMEG_5192, exon 1 of 1)	367	41	1.29952	5.10373	4.15089
MSMEG_6285	DNA polymerase III subunit gamma/tau (EC 2.7.7.7)	6350282	6350588	2	Exon (MSMEG_6285/MSMEG_6285, exon 1 of 1)	872	41	1.29409	5.14268	4.18656
senX3	Signal-transduction histidine kinase senX3 (EC 2.7.13.3)	1016478	1016860	1	Promoter	0	40	1.28492	4.97325	4.03103
MSMEG_1647	Bifunctional protein FolD [Includes: Methylenetetrahydrofolate dehydrogenase (EC 1.5.1.5); Methenyltetrahydrofolate cyclohydrolase (EC 3.5.4.9)]	1740540	1741005	1	Promoter	5	40	1.29525	4.94679	4.00665
MSMEG_2390	Hydrolase, NUDIX family protein	2472148	2472578	2	Exon (MSMEG_2390/MSMEG_2390, exon 1 of 1)	546	40	1.30232	4.95141	4.01093
MSMEG_2611	Pyridine nucleotide-disulphide oxidoreductase family protein	2691565	2691951	2	Promoter	0	40	1.30076	4.94509	4.00513
MSMEG_3032	Uncharacterized protein	3105855	3106241	2	Exon (MSMEG_3032/MSMEG_3032, exon 1 of 1)	176	40	1.31849	4.97181	4.02966
MSMEG_3177	Probable transcriptional regulatory protein, putative	3251928	3252303	1	Promoter	0	40	1.30857	5.00289	4.05826
MSMEG_3501	Uncharacterized protein	3565527	3565817	2	Promoter	0	40	1.3214	5.01806	4.07234
MSMEG_5706	DNA or RNA helicase of superfamily protein II	5790979	5791305	1	Promoter	0	40	1.28538	4.9446	4.00474
MSMEG_6329	Uncharacterized protein	6395666	6396730	2	Promoter	0	40	1.28077	5.01422	4.06869
MSMEG_6752	Glucanase (EC 3.2.1.-)	6796894	6797314	2	Promoter	0	40	1.28526	4.98153	4.0387
MSMEG_0234	Metallopeptidase	264214	264568	2	Promoter	0	39	1.2767	4.92533	3.98698
MSMEG_1188	Uncharacterized protein	1253316	1254014	2	Promoter	0	39	1.28929	4.91744	3.97975
MSMEG_1258	IS1096, tnpA protein	1348262	1348627	2	Promoter	-71	39	1.30773	4.8488	3.91657
carB	Carbamoyl-phosphate synthase large chain (EC 6.3.5.5) (Carbamoyl-phosphate synthetase ammonia chain)	3118951	3119586	1	Promoter	-78	39	1.32204	4.83706	3.90579
MSMEG_3633	Ferric cations import ATP-binding protein FbpC (EC 3.6.3.30)	3695607	3696154	2	Exon (MSMEG_3634/MSMEG_3634, exon 1 of 1)	631	39	1.30751	4.90411	3.9675
MSMEG_3817	DUF402 domain-containing protein	3887200	3887683	1	Promoter	0	39	1.3197	4.88552	3.95038
MSMEG_4225	Cell division protein FtsQ	4306055	4307626	2	Promoter	0	39	1.29572	4.87326	3.93913
MSMEG_4296	Protease	4384061	4385067	2	Promoter	30	39	1.29047	4.87706	3.94261
MSMEG_5421	PE-PPE domain-containing protein	5500173	5500442	1	Exon (MSMEG_5420/MSMEG_5420, exon 1 of 1)	-565	39	1.2958	4.861	3.92781
MSMEG_5710	Uncharacterized protein	5795024	5795692	2	Promoter	0	39	1.29143	4.92704	3.98854
MSMEG_5846	NikQ protein	5911843	5912193	2	Promoter	0	39	1.29035	4.90165	3.96521
MSMEG_5901	TrnB2 protein	5962029	5962790	2	Promoter	0	39	1.27676	4.8389	3.90743
MSMEG_0129	Cyclase/dehydrase family protein	150036	150674	1	Promoter	46	38	1.27677	4.82654	3.89608
MSMEG_0422	Transferase	496822	497149	1	Promoter	0	38	1.28127	4.75517	3.83043
hemL	Glutamate-1-semialdehyde 2,1-aminomutase (GSA) (EC 5.4.3.8) (Glutamate-1-semialdehyde aminotransferase) (GSA-AT)	1042011	1042725	1	Promoter	0	38	1.27347	4.74642	3.82255
MSMEG_1237	Uncharacterized protein	1307373	1307602	1	Promoter	0	38	1.29493	4.82722	3.89673
alr	Alanine racemase (EC 5.1.1.1)	1665758	1666312	1	Promoter	50	38	1.29182	4.81222	3.88298
MSMEG_1861	Uncharacterized protein	1937883	1938602	2	Promoter	0	38	1.34234	4.73719	3.8141
MSMEG_3119	ABC transporter, ATP-binding subunit	3193959	3194809	2	Promoter	0	38	1.28599	4.75978	3.83473
MSMEG_3580	Antigen 85-C (EC 2.3.1.-)	3641748	3642021	1	Promoter	0	38	1.3156	4.76874	3.84293
MSMEG_3661	Uncharacterized protein	3727073	3727599	2	Promoter	0	38	1.30842	4.78806	3.86083
MSMEG_5002	AAA_27 domain-containing protein	5101393	5102916	2	Promoter	0	38	1.29638	4.77517	3.84897
MSMEG_5092	Uncharacterized protein	5192841	5193430	1	Promoter	0	38	1.28612	4.72277	3.80075
MSMEG_5210	Hydrolase	5309699	5309942	2	Exon (MSMEG_5211/MSMEG_5211, exon 1 of 1)	538	38	1.29613	4.81196	3.88274
xseA	Exodeoxyribonuclease 7 large subunit (EC 3.1.11.6) (Exodeoxyribonuclease VII large subunit) (Exonuclease VII large subunit)	5320237	5320676	1	Promoter	0	38	1.28226	4.7263	3.80406
MSMEG_5828	Probable M18 family aminopeptidase 2 (EC 3.4.11.-)	5896406	5896725	2	Promoter	0	38	1.2859	4.78444	3.85747
MSMEG_6275	DNA polymerase III subunit epsilon	6341295	6341795	2	Promoter	0	38	1.27347	4.73404	3.81118
MSMEG_0490	Enoyl-CoA hydratase	570381	570697	1	Exon (MSMEG_0490/MSMEG_0490, exon 1 of 1)	347	37	1.30849	4.71378	3.79264
MSMEG_1132	Menaquinone reductase (MK reductase) (EC 1.3.99.38)	1194747	1196629	2	Promoter	0	37	1.27687	4.70291	3.7825
MSMEG_2390	Hydrolase, NUDIX family protein	2472858	2473096	2	Promoter	28	37	1.29153	4.66791	3.75031
MSMEG_2443	Uncharacterized protein	2525210	2525776	1	Promoter	11	37	1.2914	4.69253	3.77298
MSMEG_2774	Diguanylate cyclase (Ggdef) domain protein	2838931	2839544	2	Exon (MSMEG_2773/MSMEG_2773, exon 1 of 1)	732	37	1.29006	4.66282	3.74571
MSMEG_4112	Cyclohexanecarboxylate-CoA ligase	4192911	4193127	2	Exon (MSMEG_4112/MSMEG_4112, exon 1 of 1)	343	37	1.31765	4.63611	3.72118
MSMEG_4502	Ribosomal RNA small subunit methyltransferase E (EC 2.1.1.193)	4580742	4581459	2	Promoter	0	37	1.29554	4.70016	3.78006
cysT	Sulfate transport system permease protein CysT	4619801	4620725	2	Promoter	0	37	1.28648	4.62403	3.71003
MSMEG_4767	Major facilitator superfamily protein permease	4868436	4868746	1	Promoter	0	37	1.29133	4.70485	3.78426
MSMEG_5211	Aminotransferase class-III	5306753	5307640	1	Promoter	0	37	1.294	4.62452	3.71048
MSMEG_5715	Bac_luciferase domain-containing protein	5800156	5800485	2	Exon (MSMEG_5715/MSMEG_5715, exon 1 of 1)	157	37	1.27781	4.6489	3.73284
MSMEG_5962	Glycosyl transferase, family protein 2	6024306	6024667	2	Promoter	-100	37	1.28634	4.66107	3.74404
MSMEG_6179	Acetyl-coenzyme A synthetase (AcCoA synthetase) (Acs) (EC 6.2.1.1) (Acetate--CoA ligase) (Acyl-activating enzyme)	6248253	6248629	1	Exon (MSMEG_6179/MSMEG_6179, exon 1 of 1)	581	37	1.26111	4.64531	3.72949
MSMEG_0679	Uncharacterized protein	760722	761114	1	Promoter	0	36	1.26839	4.51628	3.61104
MSMEG_1883	Glycine betaine transporter OpuD	1961645	1961872	1	Promoter	78	36	1.28291	4.58414	3.67325
MSMEG_2044	Integral membrane transport protein	2121651	2122049	1	Promoter	0	36	1.27705	4.50472	3.60038
MSMEG_2270	Uncharacterized protein	2352619	2353006	1	Exon (MSMEG_2270/MSMEG_2270, exon 1 of 1)	457	36	1.30878	4.50727	3.60278
MSMEG_3209	Phosphoribosyl isomerase A (1-(5-phosphoribosyl)-5-[(5-phosphoribosylamino)methylideneamino] imidazole-4-carboxamide isomerase) (EC 5.3.1.16) (N-(5'-phosphoribosyl)anthranilate isomerase) (PRAI) (EC 5.3.1.24) (Phosphoribosylformimino-5-aminoimidazole carboxamide ribotide isomerase)	3284153	3287990	1	Promoter	0	36	1.28662	4.58697	3.67589
MSMEG_3226	Glutamate synthase, NADH/nadph, small subunit	3307023	3307324	1	Promoter	0	36	1.29783	4.5788	3.66841
MSMEG_4288	Integral membrane protein	4373754	4374192	2	Exon (MSMEG_4289/MSMEG_4289, exon 1 of 1)	439	36	1.2808	4.52436	3.61849
MSMEG_5003	O-methyltransferase, family protein 3	5098970	5099551	1	Promoter	138	36	1.29135	4.53994	3.63285
MSMEG_5114	Acyl-CoA synthase	5213835	5214593	2	Promoter	0	36	1.27704	4.51712	3.61178
MSMEG_5326	Uncharacterized protein	5412864	5413234	1	Promoter	0	36	1.27698	4.5791	3.66861
MSMEG_5339	Nitrile hydratase regulator1	5424224	5424481	1	Promoter	0	36	1.28676	4.5499	3.64189
MSMEG_5380	tRNA-Leu	5458548	5458974	2	Promoter	10	36	1.28662	4.58697	3.67589
MSMEG_5514	Uncharacterized protein	5600913	5602477	2	Exon (MSMEG_5513/MSMEG_5513, exon 1 of 1)	181	36	1.27699	4.56671	3.65727
MSMEG_6366	O-antigen export system, ATP-binding protein	6421724	6422050	1	Promoter	0	36	1.27541	4.50556	3.60119
MSMEG_6387	Probable arabinosyltransferase A (EC 2.4.2.-)	6444637	6445222	1	Exon (MSMEG_6387/MSMEG_6387, exon 1 of 1)	708	36	1.26862	4.50975	3.60501
MSMEG_0764	Na+/H+ antiporter	851152	851538	2	Promoter	0	35	1.26438	4.49336	3.5899
MSMEG_1063	Uncharacterized protein	1130472	1130906	2	Promoter	0	35	1.26573	4.39556	3.50005
MSMEG_1264	Prophage Lp1 protein 5	1353800	1354171	1	Exon (MSMEG_1264/MSMEG_1264, exon 1 of 1)	220	35	1.28622	4.41758	3.52031
amt	Ammonium transporter	2507904	2508385	1	Promoter	0	35	1.28203	4.42101	3.52341
trpE	Anthranilate synthase component 1 (AS) (ASI) (EC 4.1.3.27)	3294804	3295332	1	Promoter	20	35	1.27713	4.41785	3.5205
MSMEG_3238	3-mercaptopyruvate sulfurtransferase	3321112	3321433	1	Promoter	0	35	1.28732	4.41384	3.51691
MSMEG_3376	Beta-lactamase	3447331	3447634	1	Promoter	0	35	1.31232	4.4844	3.58164
MSMEG_5156	Base excision DNA repair protein, HhH-GPD family protein	5258632	5259598	2	Promoter	0	35	1.26828	4.44179	3.54259
MSMEG_6315	Lipoprotein LpqH	6380301	6381478	1	Promoter	0	35	1.2683	4.45421	3.55403
MSMEG_6396	Antigen 85-C (EC 2.3.1.-)	6466450	6466914	2	Promoter	22	35	1.2605	4.45945	3.55873
MSMEG_0082	ESX-1 secretion system protein EccE1	105237	106185	2	Promoter	0	34	1.27253	4.36684	3.47376
MSMEG_1066	Uncharacterized protein	1132242	1132738	1	Promoter	0	34	1.26409	4.38161	3.48722
MSMEG_2476	MarR family protein transcriptional regulatory protein	2560678	2560929	2	Promoter	0	34	1.28759	4.35193	3.46008
ureC	Urease subunit alpha (EC 3.5.1.5) (Urea amidohydrolase subunit alpha)	3688255	3688480	2	Exon (ureC/ureC, exon 1 of 1)	633	34	1.28703	4.29997	3.41227
MSMEG_3768	Macrolide-transport ATP-binding protein abc transporter	3834511	3834996	1	Promoter	0	34	1.28212	4.3838	3.48925
MSMEG_5174	Regulatory protein GntR, HTH	5274542	5274959	2	Promoter	0	34	1.2602	4.37256	3.47886
MSMEG_5422	Nucleoside triphosphate pyrophosphohydrolase (NTP-PPase) (EC 3.6.1.8)	5505977	5506326	2	Exon (mfd/mfd, exon 1 of 1)	-944	34	1.27251	4.32953	3.43952
MSMEG_6316	Lipoprotein LpqH	6382233	6382476	1	Promoter	47	34	1.26816	4.36722	3.47405
MSMEG_6368	DNA-binding protein	6424150	6424460	2	Exon (MSMEG_6369/MSMEG_6369, exon 1 of 1)	205	34	1.27334	4.34755	3.456
MSMEG_6596	Uncharacterized protein	6653277	6653487	2	Promoter	0	34	1.26085	4.34196	3.45095
MSMEG_0366	Uncharacterized protein	406578	407661	1	Promoter	0	33	1.26383	4.28212	3.39576
MSMEG_0385	Putative glycosyl transferase (EC 2.-.-.-)	433879	434124	1	Exon (MSMEG_0385/MSMEG_0385, exon 1 of 1)	265	33	1.26373	4.24478	3.36146
MSMEG_0700	Uncharacterized protein	789863	790691	2	Promoter	0	33	1.2524	4.24677	3.36331
MSMEG_0979	Keratin associated protein	1050596	1051188	1	Promoter	-15	33	1.2681	4.2218	3.34051
MSMEG_1434	SnoaL-like domain-containing protein	1535840	1536232	1	Promoter	0	33	1.26369	4.23232	3.35003
cobO	Cob(I)alamin adenosyltransferase (EC 2.5.1.17)	2696258	2696922	1	Exon (MSMEG_2615/MSMEG_2615, exon 1 of 1)	-169	33	1.27249	4.26731	3.38225
aroE	Shikimate-5-dehydrogenase (EC 1.1.1.25)	3100922	3101847	1	Promoter	0	33	1.27248	4.22995	3.34795
pyrF	Orotidine 5'-phosphate decarboxylase (EC 4.1.1.23) (OMP decarboxylase) (OMPDCase) (OMPdecase)	3123057	3123278	1	Promoter	49	33	1.29185	4.2736	3.38794
MSMEG_3218	Trp region conserved hypothetical membrane protein	3295556	3296067	1	Exon (trpE/trpE, exon 1 of 1)	-288	33	1.27438	4.20787	3.32762
MSMEG_4506	Uncharacterized protein	4582244	4583914	2	Promoter	0	33	1.26369	4.23232	3.35003
MSMEG_4735	Uncharacterized protein	4835618	4836028	2	Promoter	0	33	1.29447	4.19894	3.31937
MSMEG_5663	Sensor-type histidine kinase PrrB (EC 2.7.13.3)	5756007	5756473	1	Promoter	0	33	1.25743	4.24106	3.35813
MSMEG_5680	Glyoxalase family protein	5770606	5771116	1	Exon (MSMEG_5681/MSMEG_5681, exon 1 of 1)	472	33	1.26088	4.19363	3.31452
MSMEG_6250	Glutamate--cysteine ligase EgtA (EC 6.3.2.2) (Gamma-glutamylcysteine synthetase) (GCS) (Gamma-ECS)	6316482	6316961	2	Promoter	0	33	1.25354	4.19698	3.31765
MSMEG_6423	Glycerophosphoryl diester phosphodiesterase family protein	6493069	6494172	2	Promoter	0	33	1.2492	4.27879	3.39283
MSMEG_0249	Integral membrane protein	280035	280611	1	Exon (MSMEG_0249/MSMEG_0249, exon 1 of 1)	800	32	1.24137	4.07388	3.20449
MSMEG_1254	DEAD/DEAH box helicase	1338740	1339008	1	Exon (MSMEG_1254/MSMEG_1254, exon 1 of 1)	896	32	1.26775	4.11809	3.24516
MSMEG_2197	Uncharacterized protein	2273780	2274472	1	Promoter	0	32	1.26329	4.09519	3.22413
MSMEG_2347	Phytoene dehydrogenase (EC 1.14.99.-)	2429579	2429861	2	Downstream (<1kb)	-1052	32	1.27283	4.13824	3.26366
cobB	Hydrogenobyrinate a,c-diamide synthase (EC 6.3.5.9) (Hydrogenobyrinic acid a,c-diamide synthase)	2697665	2698004	1	Promoter	0	32	1.26933	4.13924	3.26462
MSMEG_3639	Uncharacterized protein	3701744	3702483	1	Promoter	0	32	1.27245	4.16763	3.29067
MSMEG_3863	Pyridoxamine 5'-phosphate oxidase family protein	3935388	3935616	2	Exon (cobN/cobN, exon 1 of 1)	-491	32	1.27471	4.08923	3.21873
MSMEG_4094	Acyl-CoA dehydrogenase	4171596	4171809	2	Exon (MSMEG_4094/MSMEG_4094, exon 1 of 1)	334	32	1.28879	4.10381	3.23218
cysA	Sulfate/thiosulfate import ATP-binding protein CysA (EC 7.3.2.3) (Sulfate-transporting ATPase)	4618290	4618541	2	Promoter	127	32	1.26927	4.1622	3.28563
nadD	Probable nicotinate-nucleotide adenylyltransferase (EC 2.7.7.18) (Deamido-NAD(+) diphosphorylase) (Deamido-NAD(+) pyrophosphorylase) (Nicotinate mononucleotide adenylyltransferase) (NaMN adenylyltransferase)	4672427	4672638	2	Promoter	70	32	1.26607	4.16612	3.28932
MSMEG_5273	Beta-ketoadipyl CoA thiolase (EC 2.3.1.-)	5364487	5364818	1	Promoter	0	32	1.25849	4.12961	3.25581
MSMEG_5513	Serine/threonine-protein kinase PknE (EC 2.7.11.1)	5600045	5600570	1	Promoter	0	32	1.26325	4.08271	3.21264
MSMEG_6347	Uncharacterized protein	6408409	6409083	1	Promoter	0	32	1.24834	4.14242	3.26752
MSMEG_6514	Maltokinase (MaK) (EC 2.7.1.175) (Maltose-1-phosphate synthase)	6578315	6578667	2	Exon (treS/treS, exon 1 of 1)	-300	32	1.24793	4.08035	3.2105
MSMEG_6539	Uncharacterized protein	6598199	6599026	2	Promoter	0	32	1.24834	4.14242	3.26752
MSMEG_6590	SnoaL-like domain-containing protein	6646762	6646965	1	Promoter	0	32	1.27243	4.11773	3.24488
grpE	Protein GrpE (HSP-70 cofactor)	798277	799229	1	Promoter	0	31	1.25118	4.03547	3.16924
MSMEG_0975	CbiA domain-containing protein	1047047	1048491	1	Promoter	0	31	1.23757	3.98571	3.12359
MSMEG_1646	Ribosomal RNA adenine dimethylase family protein	1741338	1741782	2	Exon (MSMEG_1647/MSMEG_1647, exon 1 of 1)	671	31	1.25868	3.98648	3.12424
MSMEG_2081	Putative acyl-CoA dehydrogenase	2159778	2160201	2	Promoter	16	31	1.26369	4.0569	3.18889
MSMEG_3496	MmpL4 protein	3560616	3560858	1	Exon (MSMEG_3496/MSMEG_3496, exon 1 of 1)	1023	31	1.27978	4.06261	3.19414
MSMEG_4594	Uncharacterized protein	4685704	4686318	2	Promoter	0	31	1.27132	4.04573	3.17864
prrA	DNA-binding response regulator PrrA	5755420	5755798	1	Promoter	0	31	1.24777	4.05551	3.18762
MSMEG_5677	MDMPI_N domain-containing protein	5768363	5769491	1	Promoter	0	31	1.25125	4.04792	3.18064
MSMEG_5777	Transcription regulator	5850201	5850587	2	Promoter	44	31	1.24808	3.99919	3.13594
MSMEG_6155	IS1096, tnpA protein	6223849	6224072	1	Promoter	-94	31	1.25469	3.99164	3.12906
MSMEG_6183	Serine protease	6253643	6254114	2	Promoter	0	31	1.24785	4.06793	3.19906
MSMEG_6277	Cobyric acid synthase	6343054	6343467	1	Exon (MSMEG_6277/MSMEG_6277, exon 1 of 1)	338	31	1.25094	3.99812	3.13501
gyrA	DNA gyrase subunit A (EC 5.6.2.2)	5714	5949	1	Exon (gyrB/gyrB, exon 1 of 1)	-699	30	1.25892	3.88925	3.03494
MSMEG_0144	HNH endonuclease	168455	168864	2	Promoter	0	30	1.27552	3.90345	3.04801
MSMEG_0423	Uncharacterized protein	497361	497997	1	Promoter	0	30	1.24764	3.93698	3.07871
MSMEG_0750	Membrane protein	838480	838801	2	Promoter	0	30	1.24951	3.93489	3.07691
MSMEG_1283	Antitoxin VapB	1372439	1372686	1	Promoter	0	30	1.25555	3.8988	3.04371
MSMEG_1684	Uncharacterized protein	1778658	1778981	2	Promoter	0	30	1.25047	3.92335	3.06628
MSMEG_2143	SecB-like chaperone SmegB	2215648	2216056	2	Promoter	144	30	1.26326	3.86064	3.00866
MSMEG_2174	DNA helicase (EC 3.6.4.12)	2251595	2251954	1	Exon (MSMEG_2174/MSMEG_2174, exon 1 of 1)	718	30	1.2584	3.92399	3.06678
thyX	Flavin-dependent thymidylate synthase (FDTS) (EC 2.1.1.148) (FAD-dependent thymidylate synthase) (Thymidylate synthase ThyX) (TS) (TSase)	2760433	2760862	1	Promoter	0	30	1.25006	3.86097	3.0089
era	GTPase Era	4573836	4575353	2	Promoter	0	30	1.25428	3.91674	3.06016
MSMEG_5661	ABC transporter ATP-binding protein	5754954	5755211	2	Promoter	124	30	1.23981	3.88812	3.03386
gltD	NADH-dependent glutamate synthase small subunit (EC 1.4.1.-)	6520951	6521986	2	Exon (gltD/gltD, exon 1 of 1)	153	30	1.25055	3.93581	3.07769
MSMEG_0053	CbiA domain-containing protein	73860	74113	2	Promoter	95	29	1.2373	3.82283	2.9739
MSMEG_0079	Uncharacterized protein	103535	103882	2	Promoter	0	29	1.25775	3.78627	2.9402
MSMEG_0628	Amidohydrolase family protein	709913	710199	2	Promoter	129	29	1.24946	3.77354	2.92856
MSMEG_1109	2-succinyl-5-enolpyruvyl-6-hydroxy-3-cyclohexene-1-carboxylate synthase (SEPHCHC synthase) (EC 2.2.1.9) (Menaquinone biosynthesis protein MenD)	1172444	1172666	1	Promoter	0	29	1.23533	3.75067	2.90746
MSMEG_1195	Uncharacterized protein	1262879	1263235	1	Exon (MSMEG_1195/MSMEG_1195, exon 1 of 1)	962	29	1.25378	3.82924	2.97966
MSMEG_1501	S-adenosyl-L-methionine-dependent methyltransferase (EC 2.1.1.-)	1593536	1593735	1	Promoter	0	29	1.25263	3.77294	2.92809
MSMEG_4160	Uncharacterized protein	4240056	4240451	2	Exon (MSMEG_4161/MSMEG_4161, exon 1 of 1)	-300	29	1.26702	3.75504	2.91146
MSMEG_4396	Isochorismatase hydrolase	4487882	4488088	2	Promoter	0	29	1.25958	3.79956	2.95246
MSMEG_4488	Hydrolase, nudix family protein	4569778	4570415	2	Promoter	0	29	1.25549	3.84194	2.99132
MSMEG_4681	Uncharacterized protein	4767027	4768249	1	Promoter	0	29	1.23925	3.82611	2.97674
MSMEG_4701	Single-strand binding protein	4789799	4790186	2	Exon (MSMEG_4702/MSMEG_4702, exon 1 of 1)	-181	29	1.2542	3.76045	2.91656
MSMEG_6064	Lipoprotein	6132037	6132704	2	Promoter	0	29	1.24196	3.75361	2.91016
MSMEG_6147	Uncharacterized protein	6215817	6216159	1	Promoter	0	29	1.26247	3.84507	2.99417
gltD	NADH-dependent glutamate synthase small subunit (EC 1.4.1.-)	6522536	6522948	2	Exon (MSMEG_6459/MSMEG_6459, exon 1 of 1)	-397	29	1.25561	3.83321	2.98331
gltD	NADH-dependent glutamate synthase small subunit (EC 1.4.1.-)	6523918	6524363	2	Exon (MSMEG_6459/MSMEG_6459, exon 1 of 1)	-1779	29	1.24595	3.80661	2.95886
MSMEG_0255	Phosphoenolpyruvate carboxykinase [GTP] (PEP carboxykinase) (PEPCK) (EC 4.1.1.32)	288141	288611	1	Exon (MSMEG_0255/MSMEG_0255, exon 1 of 1)	334	28	1.23868	3.69476	2.85604
MSMEG_0407	DapB_N domain-containing protein	471276	471487	1	Exon (MSMEG_0407/MSMEG_0407, exon 1 of 1)	762	28	1.23104	3.63942	2.80532
MSMEG_0671	S-(Hydroxymethyl)glutathione dehydrogenase (EC 1.1.1.284)	755146	755353	2	Promoter	-78	28	1.2316	3.68888	2.85069
MSMEG_0674	ErfK/YbiS/YcfS/YnhG family protein	756828	757865	2	Promoter	0	28	1.23851	3.69122	2.85288
MSMEG_0689	Uncharacterized protein	773443	773663	1	Exon (MSMEG_0690/MSMEG_0690, exon 1 of 1)	333	28	1.23348	3.63413	2.80043
MSMEG_0814	Membrane protein	900203	900584	2	Exon (MSMEG_0815/MSMEG_0815, exon 1 of 1)	307	28	1.24818	3.69439	2.8557
MSMEG_1351	Cyclopropane-fatty-acyl-phospholipid synthase 1 (EC 2.1.1.79)	1444801	1445768	2	Promoter	-51	28	1.25188	3.67085	2.8341
MSMEG_1855	Tetratricopeptide repeat protein, putative	1933234	1933469	1	Exon (MSMEG_1855/MSMEG_1855, exon 1 of 1)	446	28	1.27807	3.6686	2.83202
MSMEG_2176	Uncharacterized protein	2253188	2253456	1	Promoter	67	28	1.25704	3.68207	2.84435
MSMEG_2198	ThiF family protein	2279330	2279550	2	Promoter	-132	28	1.25269	3.65386	2.81852
recA	Protein RecA (Recombinase A)	2792469	2792766	1	Promoter	106	28	1.24526	3.71928	2.87855
MSMEG_3239	Two-component system sensor kinase	3321814	3322281	1	Promoter	0	28	1.25278	3.6664	2.82999
rnhA	Ribonuclease H (RNase H) (EC 3.1.26.4)	5650237	5650578	1	Exon (rnhA/rnhA, exon 1 of 1)	270	28	1.25704	3.64821	2.81341
MSMEG_5835	KsdD-like steroid dehydrogenase MSMEG_5835 (EC 1.3.99.-)	5902333	5902583	2	Promoter	0	28	1.24585	3.70004	2.86099
MSMEG_6429	Uncharacterized protein	6497788	6498047	2	Promoter	0	28	1.23132	3.66415	2.82801
MSMEG_6433	Uncharacterized protein	6501388	6501703	2	Promoter	0	28	1.23239	3.70609	2.86648
MSMEG_2380	Sugar transporter family protein	2463955	2464703	2	Promoter	0	27	1.24078	3.54705	2.72047
carB	Carbamoyl-phosphate synthase large chain (EC 6.3.5.5) (Carbamoyl-phosphate synthetase ammonia chain)	3120073	3120346	1	Exon (carB/carB, exon 1 of 1)	409	27	1.24796	3.57321	2.74444
glgX	Glycogen debranching enzyme GlgX (EC 3.2.1.-)	3264163	3264727	2	Exon (glgX/glgX, exon 1 of 1)	1227	27	1.24048	3.59157	2.76123
MSMEG_3360	Transcriptional regulator, putative	3433840	3434088	2	Exon (MSMEG_3360/MSMEG_3360, exon 1 of 1)	190	27	1.29202	3.59258	2.7622
MSMEG_3497	Transcriptional regulator, ArsR family protein	3562949	3563208	2	Promoter	56	27	1.25228	3.59108	2.76091
MSMEG_3507	Fructose-bisphosphate aldolase class-I (EC 4.1.2.13)	3570096	3570529	1	Promoter	4	27	1.24776	3.54811	2.72141
MSMEG_3655	ABC transporter, permease/ATP-binding protein	3719877	3720313	1	Exon (MSMEG_3655/MSMEG_3655, exon 1 of 1)	268	27	1.25602	3.5952	2.76463
MSMEG_4130	Polysaccharide deacetylase family protein	4211720	4211994	2	Promoter	116	27	1.28486	3.57253	2.74384
nadE	Glutamine-dependent NAD(+) synthetase (EC 6.3.5.1) (NAD(+) synthase [glutamine-hydrolyzing])	4700863	4701155	2	Exon (nadE/nadE, exon 1 of 1)	1861	27	1.26141	3.56859	2.74017
proB	Glutamate 5-kinase (EC 2.7.2.11) (Gamma-glutamyl kinase) (GK)	4706598	4706944	2	Exon (proB/proB, exon 1 of 1)	612	27	1.24949	3.62422	2.79136
MSMEG_5044	ATPase	5138964	5139395	1	Promoter	0	27	1.23644	3.54018	2.71418
MSMEG_5053	Short chain alcohol dehydrogenase	5154704	5155327	1	Exon (MSMEG_5053/MSMEG_5053, exon 1 of 1)	463	27	1.23363	3.58947	2.75948
folP	Dihydropteroate synthase (DHPS) (EC 2.5.1.15) (Dihydropteroate pyrophosphorylase)	5183740	5184089	2	Promoter	54	27	1.23294	3.52738	2.70248
fbiC	FO synthase	5227191	5227689	2	Exon (fbiC/fbiC, exon 1 of 1)	750	27	1.24496	3.61956	2.78696
MSMEG_5648	Uncharacterized protein	5737252	5737503	2	Promoter	0	27	1.24423	3.55333	2.72623
MSMEG_6210	Uncharacterized protein	6275522	6275729	1	Promoter	0	27	1.22689	3.54192	2.71568
MSMEG_6751	Uncharacterized protein	6796059	6796581	1	Promoter	0	27	1.22779	3.61596	2.78373
MSMEG_6913	Putative transcriptional regulatory protein	6956524	6957288	1	Promoter	28	27	1.23561	3.53329	2.70779
MSMEG_0407	DapB_N domain-containing protein	476056	476279	1	Exon (MSMEG_0408/MSMEG_0408, exon 1 of 1)	5542	26	1.23692	3.5008	2.67814
MSMEG_0408	Polyketide synthase (Type I modular polyketide synthase)	478554	479276	2	Exon (MSMEG_0408/MSMEG_0408, exon 1 of 1)	3295	26	1.23535	3.44045	2.62272
MSMEG_0408	Polyketide synthase (Type I modular polyketide synthase)	481049	481324	2	Exon (MSMEG_0408/MSMEG_0408, exon 1 of 1)	1247	26	1.2359	3.49033	2.66846
MSMEG_0411	Acyl-CoA synthase (FadD28)	485708	485951	1	Exon (MSMEG_0410/MSMEG_0410, exon 1 of 1)	-1435	26	1.22239	3.42117	2.60502
MSMEG_0847	NADH-ubiquinone/plastoquinone oxidoreductase chain 4l family protein	930897	931096	2	Exon (MSMEG_0848/MSMEG_0848, exon 1 of 1)	-165	26	1.22642	3.50488	2.68172
MSMEG_2804	Two-component system sensor kinase	2867783	2868265	1	Promoter	0	26	1.24746	3.51045	2.68691
MSMEG_3225	Ferredoxin-dependent glutamate synthase 1 (EC 1.4.7.1)	3303761	3304138	1	Exon (MSMEG_3225/MSMEG_3225, exon 1 of 1)	1049	26	1.24319	3.48159	2.66033
MSMEG_3258	Uncharacterized protein	3339341	3339561	1	Promoter	0	26	1.24727	3.51747	2.69324
MSMEG_3612	Probable conserved integral membrane protein	3676738	3677150	1	Promoter	19	26	1.23871	3.41659	2.60079
MSMEG_4694	HNH endonuclease family protein	4778956	4779510	2	Promoter	0	26	1.23192	3.44037	2.62272
MSMEG_5215	Uncharacterized protein	5312499	5312750	1	Exon (MSMEG_5215/MSMEG_5215, exon 1 of 1)	303	26	1.23222	3.46524	2.64552
MSMEG_5412	Immunogenic protein MPT63	5491232	5491475	1	Promoter	0	26	1.24342	3.50666	2.68337
MSMEG_5668	Putative transcriptional regulator	5761218	5761494	2	Promoter	0	26	1.22547	3.43076	2.61377
MSMEG_5827	Glyoxalase family protein	5895064	5895320	2	Promoter	0	26	1.22547	3.43076	2.61377
MSMEG_5898	Virulence factor Mce family protein	5959186	5959617	2	Promoter	0	26	1.22611	3.48018	2.65902
MSMEG_6388	Probable arabinosyltransferase B (EC 2.4.2.-)	6448243	6448483	1	Exon (MSMEG_6388/MSMEG_6388, exon 1 of 1)	956	26	1.22369	3.47478	2.65421
MSMEG_0059	ESX-1 secretion system protein EccA1 (ESX conserved component A1) (Type VII secretion system protein EccA1) (T7SS protein EccA1)	77612	77848	1	Promoter	-70	25	1.22396	3.31946	2.51183
MSMEG_0136	Virulence factor Mce family protein, putative	157370	157635	1	Exon (MSMEG_0136/MSMEG_0136, exon 1 of 1)	340	25	1.22854	3.30848	2.5018
MSMEG_1701	Purine nucleoside phosphorylase (EC 2.4.2.1) (Inosine-guanosine phosphorylase)	1795154	1795531	2	Promoter	0	25	1.22118	3.33491	2.52597
MSMEG_2392	Phosphoenolpyruvate guanylyltransferase (PEP guanylyltransferase) (EC 2.7.7.68) (2-phospho-L-lactate guanylyltransferase)	2475115	2476303	2	Promoter	0	25	1.2243	3.34421	2.53446
MSMEG_2572	Uncharacterized protein	2655932	2656380	2	Promoter	124	25	1.24352	3.4156	2.59994
MSMEG_3496	MmpL4 protein	3561085	3561533	1	Exon (MSMEG_3496/MSMEG_3496, exon 1 of 1)	1492	25	1.24449	3.30855	2.50187
MSMEG_3544	Bac_luciferase domain-containing protein	3604142	3604426	2	Promoter	0	25	1.24137	3.37566	2.56339
MSMEG_3916	Uncharacterized protein	3985340	3985612	2	Downstream (<1kb)	-176	25	1.24222	3.38121	2.56841
MSMEG_4043	Amidohydrolase 2	4115623	4116089	1	Exon (MSMEG_4043/MSMEG_4043, exon 1 of 1)	736	25	1.25501	3.30764	2.501
MSMEG_5442	Glutamate dehydrogenase	5525017	5525484	1	Exon (metG/metG, exon 1 of 1)	-483	25	1.23039	3.31588	2.50859
MSMEG_5442	Glutamate dehydrogenase	5526090	5526566	1	Promoter	123	25	1.23372	3.3605	2.54944
MSMEG_5540	Uncharacterized protein	5632030	5632305	2	Exon (pgi/pgi, exon 1 of 1)	308	25	1.2298	3.37025	2.55834
MSMEG_5676	Citrate synthase	5767322	5767691	1	Promoter	0	25	1.21839	3.33878	2.5296
MSMEG_6525	Uncharacterized protein	6586071	6586489	1	Promoter	0	25	1.22715	3.33692	2.52787
MSMEG_0061	Ftsk/spoiiie family protein	81962	82262	1	Exon (MSMEG_0061/MSMEG_0061, exon 1 of 1)	873	24	1.21709	3.25277	2.45093
MSMEG_0847	NADH-ubiquinone/plastoquinone oxidoreductase chain 4l family protein	931293	931930	2	Exon (MSMEG_0848/MSMEG_0848, exon 1 of 1)	-561	24	1.21423	3.21254	2.41403
MSMEG_1423	Radical SAM domain protein	1523182	1523503	1	Promoter	0	24	1.23374	3.30306	2.49693
MSMEG_1957	Uncharacterized protein	2035521	2035996	2	Promoter	0	24	1.21709	3.25277	2.45093
MSMEG_2106	Putative transcriptional regulator	2184274	2184977	2	Exon (MSMEG_2107/MSMEG_2107, exon 1 of 1)	272	24	1.24132	3.29322	2.48789
MSMEG_3019	zinc-ribbon_6 domain-containing protein	3091859	3092285	1	Promoter	144	24	1.23921	3.2553	2.45319
MSMEG_3079	Nucleotide-binding protein MSMEG_3079/MSMEI_3001	3151572	3152598	1	Promoter	0	24	1.22588	3.23023	2.43019
lppH	Putative conserved lipoprotein lpph	4688411	4689224	2	Promoter	0	24	1.22623	3.25509	2.45298
MSMEG_4948	Sua5/YciO/YrdC/YwlC family protein	5044300	5044646	2	Promoter	0	24	1.21403	3.20028	2.40286
MSMEG_5101	Uncharacterized protein	5199394	5199853	1	Exon (MSMEG_5101/MSMEG_5101, exon 1 of 1)	711	24	1.2366	3.22852	2.42868
MSMEG_5115	Uncharacterized protein	5212522	5213106	1	Promoter	0	24	1.22254	3.22041	2.42124
MSMEG_5185	Enoyl-CoA hydratase PaaB	5285078	5285279	1	Exon (MSMEG_5185/MSMEG_5185, exon 1 of 1)	207	24	1.23007	3.29095	2.4858
MSMEG_5451	Alkylated DNA repair protein	5536468	5536822	1	Exon (MSMEG_5451/MSMEG_5451, exon 1 of 1)	367	24	1.2229	3.24519	2.44393
MSMEG_6428	Uncharacterized protein	6497225	6497504	1	Promoter	58	24	1.21646	3.24879	2.44723
MSMEG_6435	Uncharacterized protein	6501924	6502870	1	Promoter	0	24	1.21441	3.2577	2.4553
MSMEG_0062	ESX-1 secretion system protein EccCb1	82474	82695	1	Exon (MSMEG_0061/MSMEG_0061, exon 1 of 1)	-623	23	1.21532	3.1421	2.34984
MSMEG_0691	Putative transcriptional regulatory protein	779117	779411	2	Promoter	0	23	1.20962	3.12911	2.33799
MSMEG_0960	Putative transmembrane protein	1035550	1036057	1	Promoter	0	23	1.20802	3.1845	2.38848
MSMEG_2046	GlcNAc-PI de-N-acetylase family protein	2124393	2124838	1	Promoter	0	23	1.22179	3.17085	2.37609
MSMEG_3080	Putative gluconeogenesis factor	3152840	3153270	1	Promoter	-48	23	1.22408	3.15112	2.35812
MSMEG_3565	Uncharacterized protein	3626408	3627198	2	Promoter	0	23	1.2296	3.15072	2.35774
argG	Argininosuccinate synthase (EC 6.3.4.5) (Citrulline--aspartate ligase)	3839143	3839734	2	Promoter	0	23	1.2275	3.10371	2.31488
MSMEG_3890	Pup--protein ligase (EC 6.3.1.19) (Proteasome accessory factor A) (Pup-conjugating enzyme)	3963150	3963508	2	Exon (MSMEG_3890/MSMEG_3890, exon 1 of 1)	329	23	1.22397	3.10411	2.31526
MSMEG_3908	Uncharacterized protein	3978905	3979262	1	Promoter	-144	23	1.22064	3.09644	2.3082
MSMEG_5066	Integral membrane protein	5166465	5166789	1	Promoter	0	23	1.2122	3.12296	2.33234
coaA	Pantothenate kinase (EC 2.7.1.33) (Pantothenic acid kinase)	5344851	5345287	1	Exon (coaA/coaA, exon 1 of 1)	704	23	1.21612	3.1913	2.39468
purH	Bifunctional purine biosynthesis protein PurH [Includes: Phosphoribosylaminoimidazolecarboxamide formyltransferase (EC 2.1.2.3) (AICAR transformylase); IMP cyclohydrolase (EC 3.5.4.10) (ATIC) (IMP synthase) (Inosinicase)]	5603328	5604069	2	Exon (purH/purH, exon 1 of 1)	206	23	1.21899	3.12676	2.33583
MSMEG_6407	Cof-like hydrolase	6479075	6479512	2	Exon (MSMEG_6407/MSMEG_6407, exon 1 of 1)	388	23	1.21322	3.18422	2.38825
MSMEG_6483	Methyltransferase type 11	6546046	6546551	2	Exon (MSMEG_6484/MSMEG_6484, exon 1 of 1)	-341	23	1.20898	3.0925	2.3046
MSMEG_6930	Uncharacterized protein	6976625	6977372	2	Promoter	0	23	1.20739	3.14804	2.35526
MSMEG_0080	Uncharacterized protein	104198	104450	2	Promoter	0	22	1.21363	2.98487	2.20661
MSMEG_0410	MmpL (MmpL protein)	485259	485543	1	Exon (MSMEG_0410/MSMEG_0410, exon 1 of 1)	991	22	1.20902	3.00541	2.22533
MSMEG_0753	Uncharacterized protein	840389	840663	2	Promoter	67	22	1.20376	3.08274	2.29572
MSMEG_0775	Metallo-beta-lactamase superfamily protein	860416	860985	2	Promoter	0	22	1.20855	3.06809	2.2824
MSMEG_0828	Immunogenic protein MPT63	916193	916531	2	Promoter	0	22	1.2087	3.04721	2.26331
MSMEG_1195	Uncharacterized protein	1261881	1262202	1	Promoter	0	22	1.20309	3.04643	2.26264
engA	GTPase Der (GTP-binding protein EngA)	3803994	3804262	2	Promoter	0	22	1.2256	2.99676	2.21744
uppS	Decaprenyl diphosphate synthase (DecaPP) (EC 2.5.1.86) (EC 2.5.1.87) (Decaprenyl pyrophosphate synthase) (Long-chain isoprenyl diphosphate synthase) (Trans,polycis-decaprenyl diphosphate synthase)	4571447	4571903	2	Promoter	0	22	1.21092	3.04942	2.26537
MSMEG_6148	IS1096, tnpA protein	6216452	6217006	1	Promoter	-55	22	1.21279	2.99438	2.21527
MSMEG_6390	Transporter, major facilitator family protein	6453140	6453613	1	Exon (MSMEG_6389/MSMEG_6389, exon 1 of 1)	-319	22	1.20309	3.04643	2.26264
MSMEG_6745	Transcriptional regulator, GntR family protein	6790590	6791021	1	Exon (MSMEG_6745/MSMEG_6745, exon 1 of 1)	285	22	1.21411	3.01863	2.2373
MSMEG_6899	Uncharacterized protein	6945265	6946183	2	Promoter	0	22	1.19319	2.99924	2.21967
MSMEG_0586	Stas domain, putative	662571	663088	2	Promoter	0	21	1.20913	2.95131	2.17607
MSMEG_0927	Uncharacterized protein	1008943	1009193	2	Promoter	0	21	1.19615	2.93157	2.15809
MSMEG_1110	Probable conserved transmembrane protein	1173816	1174099	1	Promoter	-4	21	1.20236	2.8806	2.11172
MSMEG_1592	Uncharacterized protein	1679905	1680112	1	Downstream (1-2kb)	-193	21	1.21235	2.96975	2.19292
MSMEG_1872	Uncharacterized protein	1949642	1949884	2	Promoter	0	21	1.20675	2.97041	2.19344
MSMEG_2546	Transcriptional Regulator, GntR family protein	2630159	2630397	2	Exon (MSMEG_2545/MSMEG_2545, exon 1 of 1)	592	21	1.23034	2.97456	2.19729
MSMEG_3077	Uncharacterized protein	3150042	3150815	2	Promoter	0	21	1.20959	2.97584	2.19844
dnaJ	Chaperone protein DnaJ	4581691	4582084	2	Promoter	110	21	1.20675	2.97041	2.19344
MSMEG_6724	ABC-type cobalt transport system	6771631	6771830	2	Promoter	0	21	1.1949	2.8716	2.10353
MSMEG_0050	Uncharacterized protein	69940	70212	1	Exon (MSMEG_0050/MSMEG_0050, exon 1 of 1)	161	20	1.19054	2.77431	2.0151
MSMEG_0101	YceI domain-containing protein	123337	123751	1	Promoter	26	20	1.18735	2.82036	2.05703
MSMEG_0108	Acyl-CoA dehydrogenase (EC 1.3.99.-)	132158	133120	2	Promoter	0	20	1.19021	2.85659	2.08987
MSMEG_0465	Transcriptional regulator, TetR family protein	541876	542332	1	Exon (MSMEG_0465/MSMEG_0465, exon 1 of 1)	392	20	1.19734	2.83166	2.0673
MSMEG_1002	IS1096, tnpA protein	1072121	1072337	1	Promoter	-56	20	1.19771	2.78014	2.02037
MSMEG_1282	Hypothetical cytosolic protein	1370887	1371113	1	Exon (MSMEG_1281/MSMEG_1281, exon 1 of 1)	-264	20	1.19823	2.80435	2.04244
ftsY	Signal recognition particle receptor FtsY (SRP receptor)	2506399	2506850	1	Promoter	0	20	1.20085	2.80763	2.04548
MSMEG_2610	Cobalt transport protein ATP-binding subunit	2690147	2690525	1	Exon (MSMEG_2610/MSMEG_2610, exon 1 of 1)	421	20	1.20008	2.77115	2.01222
MSMEG_3503	Uncharacterized protein	3566200	3567062	1	Promoter	0	20	1.21347	2.86534	2.09785
MSMEG_3613	zf-CGNR domain-containing protein	3677497	3677713	2	Exon (MSMEG_3613/MSMEG_3613, exon 1 of 1)	368	20	1.21027	2.85882	2.0919
MSMEG_4254	AMP-binding enzyme	4335978	4336217	1	Exon (MSMEG_4254/MSMEG_4254, exon 1 of 1)	354	20	1.20559	2.80815	2.04597
ispE	4-diphosphocytidyl-2-C-methyl-D-erythritol kinase (CMK) (EC 2.7.1.148) (4-(cytidine-5'-diphospho)-2-C-methyl-D-erythritol kinase)	5520103	5520363	2	Promoter	7	20	1.19577	2.75924	2.00139
MSMEG_0031	Penicillin-binding protein A (PBPA)	52441	52877	2	Promoter	0	19	1.1835	2.65502	1.90684
MSMEG_0680	UDP-glucose 6-dehydrogenase (EC 1.1.1.22)	762408	762680	1	Exon (MSMEG_0679/MSMEG_0679, exon 1 of 1)	-156	19	1.18918	2.71468	1.96094
proS	Proline--tRNA ligase (EC 6.1.1.15) (Prolyl-tRNA synthetase) (ProRS)	2703574	2703876	1	Exon (proS/proS, exon 1 of 1)	867	19	1.19962	2.65109	1.90327
MSMEG_2668	Uncharacterized protein	2747217	2747799	1	Promoter	0	19	1.19555	2.68332	1.93238
glgX	Glycogen debranching enzyme GlgX (EC 3.2.1.-)	3263709	3263930	2	Exon (glgX/glgX, exon 1 of 1)	2024	19	1.20603	2.7372	1.98151
MSMEG_5052	DNA-binding protein	5153885	5154178	1	Promoter	0	19	1.19303	2.68127	1.9305
MSMEG_6390	Transporter, major facilitator family protein	6453849	6454115	1	Promoter	0	19	1.19211	2.67876	1.92836
msrA	Peptide methionine sulfoxide reductase MsrA (Protein-methionine-S-oxide reductase) (EC 1.8.4.11) (Peptide-methionine (S)-S-oxide reductase) (Peptide Met(O) reductase)	6540497	6541076	1	Exon (msrA/msrA, exon 1 of 1)	443	19	1.19331	2.69331	1.9415
MSMEG_6816	Molybdopterin oxidoreductase	6864962	6865286	1	Promoter	-149	19	1.19614	2.66491	1.91581
MSMEG_1393	Uncharacterized protein	1494967	1495617	2	Promoter	0	18	1.18977	2.64388	1.89674
MSMEG_2390	Hydrolase, NUDIX family protein	2473519	2473786	2	Exon (ppk/ppk, exon 1 of 1)	-395	18	1.19896	2.62513	1.87976
MSMEG_4245	3'-5' exoribonuclease (EC 3.1.13.-)	4329725	4330029	2	Promoter	0	18	1.19216	2.62378	1.87852
MSMEG_6407	Cof-like hydrolase	6478507	6478919	2	Exon (MSMEG_6406/MSMEG_6406, exon 1 of 1)	981	18	1.17884	2.5501	1.81174
MSMEG_1257	IS1096, tnpR protein	1345746	1346017	1	Promoter	-143	17	1.19257	2.45487	1.72561
MSMEG_3497	Transcriptional regulator, ArsR family protein	3562279	3562767	2	Exon (MSMEG_3496/MSMEG_3496, exon 1 of 1)	497	17	1.18923	2.42923	1.70247
MSMEG_4160	Uncharacterized protein	4239625	4239862	2	Promoter	0	17	1.20024	2.53366	1.79698
MSMEG_4324	Uncharacterized protein	4410441	4410854	1	Promoter	0	17	1.18419	2.51215	1.77747
MSMEG_5210	Hydrolase	5308692	5309082	2	Exon (MSMEG_5211/MSMEG_5211, exon 1 of 1)	1398	17	1.19462	2.53087	1.79436
MSMEG_5422	Nucleoside triphosphate pyrophosphohydrolase (NTP-PPase) (EC 3.6.1.8)	5506680	5507021	2	Exon (mfd/mfd, exon 1 of 1)	-1647	17	1.18618	2.50022	1.76666
MSMEG_5899	Virulence factor Mce family protein	5960576	5960873	2	Promoter	-64	17	1.17476	2.47015	1.73943
MSMEG_0550	Sulfonate binding protein	628366	628625	2	Promoter	0	16	1.1824	2.37834	1.65662
MSMEG_0910	Uncharacterized protein	994553	994929	2	Exon (MSMEG_0909/MSMEG_0909, exon 1 of 1)	238	16	1.1708	2.33066	1.61338
MSMEG_1223	Uncharacterized protein	1293733	1294523	2	Downstream (<1kb)	-371	16	1.18825	2.39295	1.66976
MSMEG_1254	DEAD/DEAH box helicase	1336473	1336819	1	Exon (MSMEG_1253/MSMEG_1253, exon 1 of 1)	-1025	16	1.1813	2.4051	1.68063
metG	Methionine--tRNA ligase (EC 6.1.1.10) (Methionyl-tRNA synthetase) (MetRS)	5524455	5524657	1	Promoter	37	16	1.17535	2.34894	1.62992
MSMEG_6907	MmcI protein	6952252	6952491	1	Promoter	0	16	1.17561	2.35932	1.63934
MSMEG_0132	Uncharacterized protein	153017	153430	1	Promoter	0	15	1.16797	2.29922	1.58502
rfbA	Glucose-1-phosphate thymidylyltransferase (EC 2.7.7.24) (dTDP-glucose pyrophosphorylase) (dTDP-glucose synthase)	432763	432997	2	Promoter	98	15	1.17397	2.30199	1.58751
MSMEG_0550	Sulfonate binding protein	627895	628143	2	Exon (MSMEG_0550/MSMEG_0550, exon 1 of 1)	297	15	1.17568	2.21515	1.50921
MSMEG_3624	Urease accessory protein uref	3687570	3687792	2	Exon (ureC/ureC, exon 1 of 1)	-191	15	1.18493	2.2875	1.57451
MSMEG_5412	Immunogenic protein MPT63	5491768	5492024	1	Exon (MSMEG_5412/MSMEG_5412, exon 1 of 1)	432	15	1.17108	2.20822	1.50294
MSMEG_6154	Adenylate cyclase, family protein 3	6223106	6223379	1	Exon (MSMEG_6154/MSMEG_6154, exon 1 of 1)	689	15	1.1618	2.21579	1.50976
dnaK	Chaperone protein DnaK (HSP70) (Heat shock 70 kDa protein) (Heat shock protein 70)	796864	797288	1	Promoter	98	14	1.1555	2.12459	1.42762
MSMEG_1704	ABC transporter	1797180	1797505	1	Exon (MSMEG_1703/MSMEG_1703, exon 1 of 1)	-372	14	1.16043	2.11995	1.42337
MSMEG_2584	Penicillin-binding protein, putative	2665454	2665968	1	Promoter	0	14	1.17276	2.19376	1.4899
MSMEG_3906	tRNA (adenine(58)-N(1))-methyltransferase TrmI (EC 2.1.1.220)	3978286	3978653	2	Promoter	0	14	1.17522	2.17163	1.46989
MSMEG_6202	Secreted protein	6269226	6269515	1	Exon (MSMEG_6201/MSMEG_6201, exon 1 of 1)	-434	14	1.15299	2.09703	1.40264
MSMEG_0054	ISMsm2, transposase	72834	73062	1	Exon (MSMEG_0053/MSMEG_0053, exon 1 of 1)	1096	13	1.15531	2.02317	1.33612
MSMEG_2645	Uncharacterized protein	2726054	2726465	2	Promoter	0	13	1.16186	2.05316	1.3631
MSMEG_2831	Uncharacterized protein	2894072	2894283	2	Promoter	69	13	1.18176	2.08998	1.3963
MSMEG_4133	Transposase	4213838	4214122	1	Downstream (1-2kb)	1045	13	1.16392	1.99798	1.31351

## Sheet: overlap
Gene	Gene description	Strand	Feature	Distance to feature	peakscore
MSMEG_6162	IS1096, tnpR protein	2	Promoter	0	300
MSMEG_2010	Stress responsive A/B Barrel Domain superfamily protein	2	Promoter	0	297
MSMEG_0726	Uncharacterized protein	2	Promoter	0	285
MSMEG_0726	Uncharacterized protein	2	Promoter	0	285
MSMEG_4042	Transcriptional regulator, GntR family protein	1	Promoter	0	284
MSMEG_1965	tRNA-Met	1	Promoter	0	276
MSMEG_1380	Transcriptional regulator	2	Promoter	0	234
MSMEG_3245	tRNA-Leu	2	Promoter	0	226
MSMEG_4200	Peptidase M20	2	Promoter	0	219
MSMEG_4946	IS1096, tnpR protein	2	Promoter	-18	216
MSMEG_3688	Uncharacterized protein	2	Promoter	0	212
MSMEG_2574	Uncharacterized protein	1	Promoter	0	204
gap	Glyceraldehyde-3-phosphate dehydrogenase (GAPDH) (EC 1.2.1.12) (NAD-dependent glyceraldehyde-3-phosphate dehydrogenase)	1	Promoter	0	204
ileS	Isoleucine--tRNA ligase (EC 6.1.1.5) (Isoleucyl-tRNA synthetase) (IleRS)	1	Promoter	0	203
MSMEG_2832	Uncharacterized protein	2	Promoter	0	203
MSMEG_3834	Putative TetR-family protein transcriptional regulator	2	Promoter	0	202
MSMEG_3745	MutT/nudix family protein	2	Promoter	0	200
MSMEG_2896	Bac_luciferase domain-containing protein	1	Promoter	42	199
MSMEG_2138	tRNA-Ala	1	Promoter	0	198
MSMEG_4570	CP_ATPgrasp_1 domain-containing protein	2	Promoter	0	194
MSMEG_2651	Alkanesulfonate monooxygenase family protein	2	Promoter	0	194
MSMEG_0559	Conserved domain protein	2	Promoter	0	193
MSMEG_5376	Uncharacterized protein	2	Promoter	0	192
MSMEG_3476	Peptidase, M48 family protein (EC 3.4.24.-)	2	Promoter	0	192
MSMEG_3731	Dipeptidase 2 (EC 3.4.13.19)	2	Promoter	0	188
MSMEG_2647	Metallophosphoesterase	1	Promoter	0	187
MSMEG_3810	Hydrolase	1	Promoter	0	187
MSMEG_3810	Hydrolase	1	Promoter	0	187
MSMEG_2797	LysR-family protein transcriptional regulator	2	Promoter	0	186
MSMEG_3530	Uncharacterized protein	2	Promoter	0	184
MSMEG_4319	tRNA-Val	2	Promoter	0	177
MSMEG_5556	MFS permease	1	Promoter	0	176
MSMEG_4626	Ribonuclease E (RNase E) (EC 3.1.26.12)	2	Promoter	0	176
MSMEG_4626	Ribonuclease E (RNase E) (EC 3.1.26.12)	2	Promoter	0	176
MSMEG_4675	tRNA-Pro	2	Promoter	0	175
MSMEG_1130	Uncharacterized protein	1	Promoter	148	174
MSMEG_5646	Uncharacterized protein	1	Promoter	0	173
rrsA	16S ribosomal RNA	2	Promoter	-9	171
MSMEG_2518	Peptidase M23B	2	Promoter	0	171
MSMEG_3618	Alanine and proline-rich secreted protein apa	2	Promoter	0	169
MSMEG_2778	Ribonuclease D	2	Promoter	0	169
MSMEG_2384	tRNA-Gln	1	Promoter	0	169
MSMEG_4568	Ribonuclease Z (RNase Z) (EC 3.1.26.11) (tRNA 3 endonuclease) (tRNase Z)	1	Downstream (1-2kb)	-612	166
MSMEG_4957	Homoserine dehydrogenase (EC 1.1.1.3)	2	Promoter	0	165
MSMEG_6326	tRNA-Ser	2	Promoter	0	163
rplE	50S ribosomal protein L5	1	Promoter	0	163
MSMEG_3790	RNA methyltransferase, TrmH family protein	2	Promoter	0	163
MSMEG_4557	ABC transporter, ATP-binding protein	2	Promoter	0	162
MSMEG_4557	ABC transporter, ATP-binding protein	2	Promoter	0	162
MSMEG_3041	Thiopurine S-methyltransferase (Tpmt) superfamily protein	2	Promoter	0	162
MSMEG_2839	Transcriptional accessory protein	1	Promoter	0	162
gcvT	Aminomethyltransferase (EC 2.1.2.10) (Glycine cleavage system T protein)	2	Promoter	0	161
MSMEG_4725	tRNA-His	1	Promoter	0	161
MSMEG_6196	Gaba permease	2	Promoter	85	161
MSMEG_1650	Methyltransferase type 11	2	Promoter	0	159
MSMEG_2433	D-alanyl-D-alanine carboxypeptidase	2	Promoter	0	159
MSMEG_2433	D-alanyl-D-alanine carboxypeptidase	2	Promoter	0	159
MSMEG_4745	ErfK/YbiS/YcfS/YnhG family protein	2	Promoter	0	159
MSMEG_3050	Integration host factor	1	Promoter	0	158
MSMEG_4264	Uncharacterized protein	2	Promoter	0	158
MSMEG_2371	Low molecular weight protein antigen 6	2	Promoter	0	157
MSMEG_4260	Cytochrome c oxidase subunit 3 (EC 1.9.3.1)	1	Promoter	0	157
prfA	Peptide chain release factor 1 (RF-1)	2	Promoter	0	155
MSMEG_1804	RNA polymerase sigma-F factor	1	Promoter	0	154
MSMEG_1804	RNA polymerase sigma-F factor	1	Promoter	0	154
MSMEG_2401	Uncharacterized protein	1	Promoter	0	154
MSMEG_4891	Alkyl hydroperoxide reductase C (EC 1.11.1.15) (Peroxiredoxin) (Thioredoxin peroxidase)	2	Promoter	0	153
MSMEG_2422	Acylphosphatase (EC 3.6.1.7) (Acylphosphate phosphohydrolase)	1	Promoter	0	153
MSMEG_5699	ThiS family protein	1	Promoter	0	152
MSMEG_0822	Cytochrome P450	2	Promoter	0	151
MSMEG_3493	Putative secreted protein	1	Promoter	0	151
MSMEG_3493	Putative secreted protein	1	Promoter	0	151
MSMEG_3493	Putative secreted protein	1	Promoter	0	151
MSMEG_3531	Uncharacterized protein	2	Promoter	0	151
argB	Acetylglutamate kinase (EC 2.7.2.8) (N-acetyl-L-glutamate 5-phosphotransferase) (NAG kinase) (NAGK)	2	Promoter	0	151
argB	Acetylglutamate kinase (EC 2.7.2.8) (N-acetyl-L-glutamate 5-phosphotransferase) (NAG kinase) (NAGK)	2	Promoter	0	151
MSMEG_4336	Uncharacterized protein	2	Promoter	0	151
MSMEG_3045	Integral membrane protein	1	Promoter	0	150
MSMEG_3630	Transcriptional repressor, CopY family protein	1	Promoter	0	149
rpoB	DNA-directed RNA polymerase subunit beta (RNAP subunit beta) (EC 2.7.7.6) (RNA polymerase subunit beta) (Transcriptase subunit beta)	1	Promoter	0	148
MSMEG_3513	Uncharacterized N-acetyltransferase MSMEG_3513 (EC 2.3.1.-)	2	Promoter	0	148
MSMEG_1738	Probable conserved transmembrane protein	2	Promoter	0	147
MSMEG_5180	Uncharacterized protein	1	Promoter	0	147
MSMEG_3378	Beta-lactamase	2	Promoter	0	147
MSMEG_3313	Xylose repressor, putative	2	Promoter	0	146
MSMEG_1953	Transcriptional regulator WhiB7	1	Promoter	0	145
MSMEG_4667	Transcriptional regulator, LysR family protein	2	Promoter	0	145
MSMEG_6635	Alpha subunit of malonate decarboxylase	2	Promoter	0	143
MSMEG_4297	Diacylglycerol O-acyltransferase (EC 2.3.1.20)	2	Promoter	0	143
MSMEG_2639	Integral membrane protein	2	Promoter	0	143
MSMEG_1429	Cytochrome P450-terp (EC 1.14.-.-)	2	Promoter	0	142
MSMEG_0002	6-phosphogluconate dehydrogenase, decarboxylating (EC 1.1.1.44)	1	Promoter	0	142
MSMEG_5427	Ribose-phosphate pyrophosphokinase (RPPK) (EC 2.7.6.1) (5-phospho-D-ribosyl alpha-1-diphosphate) (Phosphoribosyl diphosphate synthase) (Phosphoribosyl pyrophosphate synthase) (P-Rib-PP synthase) (PRPP synthase) (PRPPase)	1	Promoter	0	140
MSMEG_4755	Peptidase M20	2	Promoter	0	140
MSMEG_5526	Peptidoglycan-binding LysM	1	Promoter	0	139
MSMEG_5467	tRNA-Ala	2	Promoter	0	139
MSMEG_4533	Sulfate-binding protein	2	Promoter	0	139
ndh	NADH dehydrogenase (EC 1.6.99.3)	1	Promoter	0	139
MSMEG_4477	Hydrolase, alpha/beta hydrolase fold family protein	2	Promoter	0	139
MSMEG_3068	Uncharacterized protein	1	Promoter	0	139
MSMEG_5741	DUF218 domain-containing protein	2	Promoter	0	139
MSMEG_5505	Uncharacterized protein	1	Promoter	0	139
MSMEG_6152	tRNA-Thr	2	Promoter	0	139
MSMEG_1165	UPF0234 protein MSMEG_1165/MSMEI_1134	2	Promoter	0	139
MSMEG_4313	Glyoxalase/bleomycin resistance protein/dioxygenase	1	Promoter	0	139
MSMEG_1150	DUF3298 domain-containing protein	1	Promoter	0	138
MSMEG_5479	Type I antifreeze protein	1	Promoter	0	138
groEL	60 kDa chaperonin	1	Promoter	0	138
MSMEG_4740	Glycosyltransferase family protein 28	2	Promoter	0	137
MSMEG_4255	Uncharacterized protein	2	Promoter	0	136
rplM	50S ribosomal protein L13	1	Promoter	0	136
MSMEG_4525	Heme chaperone HemW	2	Promoter	0	136
MSMEG_6649	Uncharacterized protein	2	Promoter	0	135
MSMEG_1934	ATP-binding protein	1	Promoter	0	135
MSMEG_1540	ATP-dependent RNA helicase	2	Promoter	0	135
MSMEG_6349	tRNA-Arg	2	Promoter	0	135
MSMEG_4738	Uncharacterized protein	1	Promoter	0	134
MSMEG_0840	Uncharacterized protein	2	Promoter	0	134
MSMEG_0840	Uncharacterized protein	2	Promoter	0	134
MSMEG_5487	Signal transduction histidine-protein kinase/phosphatase MprB (EC 2.7.13.3) (EC 3.1.3.-) (Mycobacterial persistence regulator B)	2	Promoter	0	134
MSMEG_1397	Transcriptional regulator, TetR family protein	1	Promoter	0	134
MSMEG_0866	DNA or RNA helicase of superfamily protein II	2	Promoter	0	133
MSMEG_2750	Iron-dependent repressor IdeR	2	Promoter	0	133
MSMEG_2685	Ribonuclease J (RNase J) (EC 3.1.-.-)	1	Promoter	0	132
MSMEG_2685	Ribonuclease J (RNase J) (EC 3.1.-.-)	1	Promoter	0	132
MSMEG_0879	Uncharacterized protein	2	Promoter	0	132
MSMEG_6540	Virulence factor Mce family protein	1	Promoter	0	132
MSMEG_6540	Virulence factor Mce family protein	1	Promoter	0	132
MSMEG_2078	Diacylglycerol acyltransferase/mycolyltransferase Ag85B (DGAT) (EC 2.3.1.122) (EC 2.3.1.20) (30 kDa extracellular protein) (Acyl-CoA:diacylglycerol acyltransferase) (Antigen 85 complex B) (85B) (Ag85B) (Extracellular alpha-antigen) (Fibronectin-binding protein B) (Fbps B)	1	Promoter	0	132
MSMEG_5431	50S ribosomal protein L25 (General stress protein CTC)	1	Promoter	0	132
MSMEG_1601	Uncharacterized protein	2	Promoter	0	131
rrfB	5S ribosomal RNA	2	Promoter	0	130
MSMEG_1831	Transcriptional regulator WhiB2	1	Promoter	0	130
MSMEG_3104	Uncharacterized protein	1	Promoter	0	129
MSMEG_3104	Uncharacterized protein	1	Promoter	0	129
MSMEG_4234	Uncharacterized protein	2	Promoter	0	129
MSMEG_5434	Uncharacterized protein	1	Promoter	0	129
MSMEG_1272	Putative ribosylglycohydrolase	2	Promoter	0	128
MSMEG_1526	Cutinase (EC 3.1.1.74)	2	Promoter	0	128
MSMEG_3218	Trp region conserved hypothetical membrane protein	1	Promoter	0	128
MSMEG_1349	Dgpf domain family protein	2	Promoter	0	128
MSMEG_4293	Bifunctional glutamine synthetase adenylyltransferase/adenylyl-removing enzyme (ATP:glutamine synthetase adenylyltransferase) (ATase) [Includes: Glutamine synthetase adenylyl-L-tyrosine phosphorylase (EC 2.7.7.89) (Adenylyl removase) (AR) (AT-N); Glutamine synthetase adenylyl transferase (EC 2.7.7.42) (Adenylyl transferase) (AT) (AT-C)]	2	Promoter	0	127
MSMEG_2622	Conserved hypothetical alanine rich protein	2	Promoter	0	127
MSMEG_6116	OHCU_decarbox domain-containing protein	1	Promoter	0	127
MSMEG_2725	Glutamate transporter permease protein GluD	2	Promoter	0	127
MSMEG_2725	Glutamate transporter permease protein GluD	2	Promoter	0	127
MSMEG_5413	Exopolyphosphatase	2	Promoter	0	127
tatA	Sec-independent protein translocase protein TatA	2	Promoter	0	126
MSMEG_5195	Uncharacterized protein	2	Promoter	0	125
MSMEG_0986	RemM protein	2	Promoter	0	125
MSMEG_2940	Probable transcriptional regulatory protein MSMEG_2940/MSMEI_2866	1	Promoter	0	125
MSMEG_2774	Diguanylate cyclase (Ggdef) domain protein	2	Promoter	0	125
MSMEG_3120	Probable alpha-(1->6)-mannopyranosyltransferase MSMEG_3120/MSMEI_3041 (EC 2.4.1.-)	2	Promoter	0	124
MSMEG_5702	Molybdenum cofactor synthesis domain protein	2	Promoter	0	124
MSMEG_1254	DEAD/DEAH box helicase	1	Exon (MSMEG_1254/MSMEG_1254, exon 1 of 1)	1681	124
MSMEG_1518	Uncharacterized protein	2	Promoter	0	124
MSMEG_3856	Transcriptional regulator, CadC	2	Promoter	0	123
MSMEG_4536	TED domain-containing protein	2	Promoter	0	123
MSMEG_4084	Putative acyl-CoA dehydrogenase	2	Promoter	0	123
MSMEG_0758	Uncharacterized protein	2	Promoter	0	123
MSMEG_2410	Putative serine-threonine protein kinase	1	Promoter	0	123
MSMEG_5081	Uncharacterized protein	2	Promoter	0	123
MSMEG_3741	Segregation and condensation protein B	2	Promoter	0	122
MSMEG_3148	DUF58 domain-containing protein	1	Promoter	0	122
MSMEG_3865	Uncharacterized protein	1	Promoter	0	121
MSMEG_1059	IS1096, tnpA protein	2	Promoter	0	121
cdsA	Phosphatidate cytidylyltransferase (EC 2.7.7.41)	1	Promoter	0	121
MSMEG_1433	Thioesterase	2	Promoter	0	121
MSMEG_6892	Replicative DNA helicase (EC 3.6.4.12)	2	Promoter	0	120
MSMEG_6024	Acetoacetyl-CoA synthase (EC 6.2.1.16)	2	Exon (MSMEG_6024/MSMEG_6024, exon 1 of 1)	302	120
MSMEG_3233	Cytochrome D ubiquinol oxidase subunit 1 (EC 1.10.3.-)	2	Promoter	0	119
MSMEG_4237	Probable conserved transmembrane protein	2	Promoter	0	119
MSMEG_4237	Probable conserved transmembrane protein	2	Promoter	0	119
MSMEG_0007	DUF3566 domain-containing protein	1	Promoter	0	119
hypA	Hydrogenase maturation factor HypA	2	Promoter	0	118
MSMEG_4128	Methyltransf_25 domain-containing protein	2	Promoter	0	118
MSMEG_6757	Glycerol operon regulatory protein	2	Promoter	0	117
MSMEG_0944	DNA binding domain, excisionase family protein	1	Promoter	0	117
MSMEG_5968	Polysaccharide biosynthesis protein	2	Promoter	0	117
MSMEG_5755	tRNA-Phe	2	Promoter	0	116
MSMEG_1671	Succinate dehydrogenase hydrophobic membrane anchor protein SdhD	2	Promoter	0	116
MSMEG_6363	Cysteine desulfurase family protein	2	Promoter	0	115
MSMEG_0830	Acetyltransferase, gnat family protein	2	Promoter	0	115
MSMEG_5102	ABC transporter ATP-binding protein	2	Promoter	0	115
MSMEG_6204	tRNA-Pro	1	Promoter	0	115
MSMEG_3377	Uncharacterized protein	2	Promoter	0	114
MSMEG_0387	Rmt2 protein	1	Promoter	0	114
MSMEG_5874	tRNA-Thr	1	Promoter	0	113
MSMEG_4164	3-hydroxybutyryl-CoA dehydratase	2	Promoter	0	113
MSMEG_4917	Tetratricopeptide repeat domain protein	2	Promoter	0	113
MSMEG_4399	Uncharacterized protein	1	Promoter	0	113
MSMEG_3179	Pyridoxamine 5'-phosphate oxidase family protein	2	Promoter	0	112
MSMEG_2627	Uncharacterized protein	2	Promoter	0	112
ksgA	Ribosomal RNA small subunit methyltransferase A (EC 2.1.1.182) (16S rRNA (adenine(1518)-N(6)/adenine(1519)-N(6))-dimethyltransferase) (16S rRNA dimethyladenosine transferase) (16S rRNA dimethylase) (S-adenosylmethionine-6-N', N'-adenosyl(rRNA) dimethyltransferase)	2	Promoter	0	112
MSMEG_5786	Thiredoxin	1	Promoter	0	112
MSMEG_1486	RNA polymerase sigma-70 factor	1	Promoter	0	112
MSMEG_1930	DEAD/DEAH box helicase	2	Promoter	0	112
MSMEG_0226	MmpS5 protein	2	Promoter	0	112
MSMEG_3490	Putative membrane acyltransferase	2	Promoter	0	112
MSMEG_3882	Glyoxalase family protein	2	Promoter	0	111
MSMEG_1366	ABC transporter, ATP-binding protein	1	Promoter	0	111
MSMEG_3643	Uncharacterized protein	1	Promoter	0	111
MSMEG_6270	Uncharacterized protein	2	Promoter	0	111
MSMEG_2950	Carbon monoxide dehydrogenase, medium chain	1	Promoter	0	111
MSMEG_3637	CBS domain protein	1	Promoter	0	110
MSMEG_4909	DUF2017 domain-containing protein	2	Promoter	0	110
MSMEG_1826	dTDP-RhA:a-D-GlcNAc-diphosphoryl polyprenol, a-3-L-rhamnosyl transferase	1	Promoter	0	110
MSMEG_5695	Glutathione S-transferase	2	Promoter	0	110
MSMEG_1286	Sulfatase family protein	2	Promoter	0	108
MSMEG_2527	Uncharacterized protein	1	Promoter	0	108
MSMEG_6255	DUF4185 domain-containing protein	2	Promoter	0	108
MSMEG_1634	Probable forkhead-associated protein	1	Promoter	0	108
MSMEG_5424	Transcriptional regulator, TetR family protein	2	Promoter	0	107
MSMEG_3451	Short-chain dehydrogenase/reductase	2	Promoter	0	107
MSMEG_4727	Mycocerosic acid synthase-like polyketide synthase (MAS-like PKS) (EC 2.3.1.-) (Polyketide synthase Pks5)	1	Promoter	0	107
MSMEG_5259	Thioredox_DsbH domain-containing protein	2	Promoter	0	107
MSMEG_3081	Probable cell division protein WhiA	1	Promoter	0	106
MSMEG_3252	UPF0060 membrane protein MSMEG_3252/MSMEI_3169	1	Promoter	0	106
MSMEG_2093	sRNA	1	Promoter	0	105
MSMEG_4897	tRNA-Leu	2	Promoter	0	105
MSMEG_3228	Acyl-CoA thioesterase II	1	Promoter	0	105
MSMEG_0023	Cell wall synthesis protein CwsA (Cell wall synthesis and cell shape protein A)	2	Promoter	0	105
nrdR	Transcriptional repressor NrdR	1	Promoter	0	104
MSMEG_0380	MmpS4 (MmpS4 protein)	1	Promoter	0	104
MSMEG_4244	Phospho-2-dehydro-3-deoxyheptonate aldolase AroG (EC 2.5.1.54) (3-deoxy-D-arabino-heptulosonate 7-phosphate synthase) (DAHP synthase) (Phospho-2-keto-3-deoxyheptonate aldolase)	2	Promoter	0	104
MSMEG_1337	tRNA-Thr	1	Promoter	0	104
MSMEG_0032	Cell cycle protein, FtsW/RodA/SpoVE family protein	2	Promoter	0	104
efp	Elongation factor P (EF-P)	1	Promoter	0	104
MSMEG_1722	Uncharacterized protein	2	Promoter	0	104
MSMEG_6414	Septum_form domain-containing protein	1	Promoter	0	104
MSMEG_2691	Acetyltransferase, gnat family protein	2	Promoter	0	103
MSMEG_3098	Uncharacterized protein	2	Promoter	0	103
MSMEG_3187	Putative acyltransferase domain protein	2	Promoter	0	103
MSMEG_5121	Aminotransferase (EC 2.6.1.-)	2	Promoter	0	103
MSMEG_4280	Short chain dehydrogenase	2	Promoter	0	103
MSMEG_6620	Uncharacterized protein	2	Promoter	0	102
MSMEG_4691	HNH nuclease	1	Promoter	0	102
MSMEG_3879	Short chain dehydrogenase	2	Promoter	0	102
MSMEG_5670	Efflux membrane protein	2	Promoter	0	102
MSMEG_0965	Porin MspA	1	Promoter	0	102
MSMEG_1914	ECF RNA polymerase sigma factor SigH (ECF sigma factor SigH) (Alternative RNA polymerase sigma factor SigH) (RNA polymerase sigma-H factor) (Sigma-H factor)	1	Promoter	0	101
MSMEG_5685	DNA-binding protein	1	Promoter	0	101
MSMEG_6939	Soj family protein	2	Promoter	0	101
purQ	Phosphoribosylformylglycinamidine synthase subunit PurQ (FGAM synthase) (EC 6.3.5.3) (Formylglycinamide ribonucleotide amidotransferase subunit I) (FGAR amidotransferase I) (FGAR-AT I) (Glutaminase PurQ) (EC 3.5.1.2) (Phosphoribosylformylglycinamidine synthase subunit I)	2	Promoter	0	101
MSMEG_4646	Pyruvate synthase	2	Promoter	0	101
MSMEG_6391	Propionyl-CoA carboxylase beta chain (EC 6.4.1.3)	2	Promoter	0	100
MSMEG_6516	Uncharacterized protein	2	Promoter	0	100
MSMEG_0848	NADH ubiquinone oxidoreductase subunit 5	2	Promoter	0	100
MSMEG_0077	Uncharacterized protein	2	Promoter	0	100
MSMEG_2675	ISMsm8, transposase	1	Exon (MSMEG_2672/MSMEG_2672, exon 1 of 1)	-349	99
MSMEG_3894	Proteasome subunit alpha (EC 3.4.25.1) (20S proteasome alpha subunit) (Proteasome core protein PrcA)	2	Promoter	0	99
MSMEG_3247	Branched-chain amino acid ABC transporter substrate-binding protein	1	Promoter	0	98
MSMEG_4053	Transcriptional regulatory protein	2	Exon (MSMEG_4053/MSMEG_4053, exon 1 of 1)	1121	98
MSMEG_0736	Uncharacterized protein	1	Promoter	0	98
MSMEG_5775	LytR/CpsA/Psr family protein	1	Promoter	0	98
MSMEG_6285	DNA polymerase III subunit gamma/tau (EC 2.7.7.7)	2	Promoter	0	97
MSMEG_6285	DNA polymerase III subunit gamma/tau (EC 2.7.7.7)	2	Promoter	0	97
MSMEG_2350	Probable S-adenosylmethionine-dependent methyltransferase MSMEG_2350/MSMEI_2290 (EC 2.1.1.-)	2	Promoter	0	97
MSMEG_6356	Probable transcriptional regulator, AraC family protein, putative	2	Promoter	0	97
MSMEG_2612	Hydrolase_4 domain-containing protein	2	Promoter	0	97
MSMEG_3481	O-succinylbenzoate synthase	2	Promoter	0	97
MSMEG_0949	HAD-superfamily protein subfamily protein IB hydrolase, TIGR01490	2	Promoter	0	97
MSMEG_5127	Uncharacterized protein	1	Promoter	0	97
MSMEG_5279	Rhodanese domain-containing protein	2	Promoter	127	96
MSMEG_4492	Amidase	1	Promoter	0	96
MSMEG_2579	Zinc metalloprotease Rip1 (EC 3.4.24.-) (Regulator of sigma KLM proteases) (S2P endopeptidase) (Site-2-type intramembrane protease) (site-2 protease Rip1) (S2P protease Rip1)	1	Promoter	0	96
MSMEG_5128	Uncharacterized protein	2	Promoter	0	96
MSMEG_2045	Monoxygenase	1	Promoter	0	96
MSMEG_1817	Probable conserved transmembrane protein	2	Promoter	0	95
MSMEG_6768	Halogenase	2	Promoter	0	95
MSMEG_5091	Uncharacterized protein	1	Promoter	0	95
MSMEG_0373	3-ketoacyl-CoA thiolase (EC 2.3.1.16)	1	Exon (MSMEG_0374/MSMEG_0374, exon 1 of 1)	1325	95
murE	UDP-N-acetylmuramoyl-L-alanyl-D-glutamate--2,6-diaminopimelate ligase (EC 6.3.2.13) (Meso-A2pm-adding enzyme) (Meso-diaminopimelate-adding enzyme) (UDP-MurNAc-L-Ala-D-Glu:meso-diaminopimelate ligase) (UDP-MurNAc-tripeptide synthetase) (UDP-N-acetylmuramyl-tripeptide synthetase)	2	Promoter	0	94
MSMEG_5797	Uncharacterized protein	1	Promoter	0	94
pyk	Pyruvate kinase (EC 2.7.1.40)	1	Promoter	0	94
MSMEG_0929	ErfK/YbiS/YcfS/YnhG family protein	1	Promoter	0	94
MSMEG_5051	Major facilitator superfamily protein	1	Promoter	0	94
MSMEG_4215	Phosphoribosyltransferase	1	Promoter	0	94
MSMEG_1875	Sensor histidine kinase MtrB (EC 2.7.13.3)	1	Promoter	0	94
MSMEG_6451	Transcriptional regulator, ArsR family protein	1	Exon (MSMEG_6450/MSMEG_6450, exon 1 of 1)	-530	93
MSMEG_5057	SUFU domain-containing protein	2	Promoter	0	93
MSMEG_5057	SUFU domain-containing protein	2	Promoter	0	93
MSMEG_3026	Putative pre-16S rRNA nuclease (EC 3.1.-.-)	1	Promoter	0	93
MSMEG_0549	ABC transporter, permease protein	2	Promoter	0	93
purD	Phosphoribosylamine--glycine ligase (EC 6.3.4.13) (GARS) (Glycinamide ribonucleotide synthetase) (Phosphoribosylglycinamide synthetase)	2	Promoter	0	93
MSMEG_0399	Conserved domain protein (MbtH)	1	Promoter	0	92
MSMEG_5868	Uncharacterized protein	2	Promoter	0	92
MSMEG_3641	VWFA domain-containing protein	1	Promoter	0	92
MSMEG_2619	Efflux protein	1	Promoter	0	92
MSMEG_2767	AB hydrolase-1 domain-containing protein	2	Promoter	0	91
MSMEG_0913	Methoxy mycolic acid synthase 1 (EC 2.1.1.-)	1	Promoter	0	91
MSMEG_1679	Peptidase M20 domain-containing protein 2	2	Promoter	0	91
MSMEG_1679	Peptidase M20 domain-containing protein 2	2	Promoter	0	91
MSMEG_6081	Uncharacterized protein	2	Promoter	0	91
MSMEG_5517	Uncharacterized protein	2	Promoter	0	91
MSMEG_4300	Transcription regulator AmtR	2	Promoter	0	90
MSMEG_4847	Transcriptional regulator, TetR family protein	1	Promoter	0	90
MSMEG_5535	Uncharacterized protein	1	Promoter	0	90
MSMEG_5888	Uncharacterized protein	1	Promoter	0	90
MSMEG_3182	Uncharacterized protein	1	Promoter	0	90
MSMEG_0048	Pyridoxamine 5'-phosphate oxidase family protein	1	Exon (MSMEG_0048/MSMEG_0048, exon 1 of 1)	233	90
MSMEG_2744	Thymidylate synthase	2	Promoter	0	89
MSMEG_0225	MmpL4 protein	2	Promoter	0	89
MSMEG_0225	MmpL4 protein	2	Promoter	0	89
MSMEG_0677	tRNA-Gly	2	Promoter	0	89
MSMEG_5691	Uncharacterized protein	2	Promoter	0	89
MSMEG_4182	Arabinose-proton symporter	2	Promoter	0	88
MSMEG_4179	Probable conserved integral membrane protein	2	Promoter	0	88
cobA	Uroporphyrin-III C-methyltransferase (EC 2.1.1.107)	1	Promoter	0	87
MSMEG_0638	Conserved hypothetical proline and threonine rich protein	1	Promoter	0	87
MSMEG_0904	Probable conserved membrane protein	1	Promoter	0	87
MSMEG_1245	Phosphoadenosine phosphosulfate reductase	1	Promoter	0	87
MSMEG_1611	Transcriptional regulator, TetR family protein, putative	1	Promoter	0	86
aroB	3-dehydroquinate synthase (DHQS) (EC 4.2.3.4)	1	Promoter	0	86
MSMEG_0645	Putative beta-1,3-glucanase	1	Promoter	0	86
MSMEG_3139	Enoyl-CoA hydratase/isomerase	1	Promoter	0	86
MSMEG_6890	Antibiotic biosynthesis monooxygenase domain protein	1	Exon (MSMEG_6892/MSMEG_6892, exon 1 of 1)	327	85
MSMEG_4902	Metal-dependent hydrolase of the beta-lactamase superfamily protein III	2	Promoter	0	85
MSMEG_0359	Alpha-(1->3)-arabinofuranosyltransferase (EC 2.4.2.47) (Arabinofuranan 3-O-arabinosyltransferase)	2	Promoter	0	85
MSMEG_0794	SGNH_hydro domain-containing protein	1	Promoter	0	85
MSMEG_3117	Cytochrome aa3 controlling protein	2	Promoter	0	85
MSMEG_6360	tRNA-Ser	2	Promoter	0	85
MSMEG_2783	Uncharacterized protein	1	Promoter	0	84
MSMEG_4895	Uncharacterized protein	2	Promoter	0	84
purF	Amidophosphoribosyltransferase (ATase) (EC 2.4.2.14) (Glutamine phosphoribosylpyrophosphate amidotransferase) (GPATase)	2	Promoter	0	84
MSMEG_2554	Phosphotransferase enzyme family protein	2	Promoter	0	84
MSMEG_4044	GAF domain protein	2	Promoter	0	84
MSMEG_1842	Transcriptional regulator, TetR family protein	1	Exon (MSMEG_1842/MSMEG_1842, exon 1 of 1)	609	84
metH	Methionine synthase (EC 2.1.1.13) (5-methyltetrahydrofolate--homocysteine methyltransferase)	2	Promoter	0	84
MSMEG_6073	Uncharacterized tRNA/rRNA methyltransferase MSMEG_6073/MSMEI_5913 (EC 2.1.1.-)	2	Promoter	0	84
MSMEG_1238	Type III restriction enzyme, res subunit	1	Promoter	0	83
MSMEG_5585	Uncharacterized protein	2	Promoter	0	83
MSMEG_6127	Anti-sigma factor antagonist	1	Promoter	0	83
MSMEG_0172	Probable conserved transmembrane protein, putative	2	Promoter	0	83
MSMEG_5220	Esterase/lipase/thioesterase	2	Promoter	0	83
MSMEG_5607	Uncharacterized protein	1	Promoter	0	82
MSMEG_5965	Uncharacterized protein	1	Exon (MSMEG_5965/MSMEG_5965, exon 1 of 1)	887	82
MSMEG_1515	Two-component sensor histidine kinase	2	Promoter	0	82
MSMEG_2368	Transcriptional regulator, TetR family protein domain protein, putative	2	Promoter	0	82
MSMEG_6397	Uncharacterized protein	2	Promoter	0	82
MSMEG_3997	Regulatory protein	1	Exon (MSMEG_3997/MSMEG_3997, exon 1 of 1)	582	81
MSMEG_2476	MarR family protein transcriptional regulatory protein	2	Promoter	0	81
MSMEG_1258	IS1096, tnpA protein	2	Promoter	-80	81
MSMEG_2357	Cysteine desulfurase (EC 2.8.1.7)	1	Promoter	0	80
MSMEG_0415	NADH-fmn oxidoreductase	1	Promoter	0	80
MSMEG_2777	Alpha/beta hydrolase fold	1	Promoter	0	80
MSMEG_1999	Uncharacterized protein	2	Promoter	0	80
MSMEG_5068	Iron-sulfur cluster carrier protein	1	Promoter	0	80
MSMEG_6044	Periplasmic binding proteins and sugar binding domain of the LacI family protein, putative	2	Promoter	0	80
MSMEG_3861	Amidohydrolase 3	2	Promoter	0	80
MSMEG_5247	PhoH family protein	2	Promoter	0	79
MSMEG_3500	Uncharacterized protein	1	Promoter	0	79
MSMEG_3500	Uncharacterized protein	1	Promoter	0	79
MSMEG_3500	Uncharacterized protein	1	Promoter	0	79
MSMEG_6920	Uncharacterized protein	1	Promoter	0	79
MSMEG_4804	Uncharacterized protein	1	Promoter	0	79
MSMEG_6935	N-acetylmuramoyl-L-alanine amidase (EC 3.5.1.28)	1	Promoter	0	79
MSMEG_1617	Kumamolisin	2	Promoter	0	78
MSMEG_3764	UPF0434 protein MSMEG_3764	2	Promoter	0	78
MSMEG_4593	Acyl-CoA dehydrogenase	1	Promoter	0	78
MSMEG_0412	PE	1	Promoter	0	78
MSMEG_5870	Sensor histidine kinase PhoR	2	Promoter	0	78
MSMEG_0241	Mycolic acid-containing lipids exporter MmpL11	2	Promoter	0	78
MSMEG_4248	1-acylglycerol-3-phosphate O-acyltransferase	2	Promoter	0	77
MSMEG_0250	Membrane protein, MmpL family protein	2	Promoter	0	77
MSMEG_2937	Pyridoxal 5'-phosphate synthase subunit PdxS (PLP synthase subunit PdxS) (EC 4.3.3.6) (Pdx1)	1	Promoter	0	77
MSMEG_1639	Uncharacterized protein	1	Promoter	0	77
MSMEG_0243	MHB domain-containing protein	1	Promoter	0	77
MSMEG_3363	Regulatory protein, TetR	1	Promoter	0	77
MSMEG_3363	Regulatory protein, TetR	1	Promoter	0	77
MSMEG_5514	Uncharacterized protein	2	Exon (MSMEG_5513/MSMEG_5513, exon 1 of 1)	185	77
MSMEG_1919	Transcriptional regulator WhiB	2	Promoter	0	77
MSMEG_4699	NAD-specific glutamate dehydrogenase (NAD-GDH) (EC 1.4.1.2) (NAD(+)-dependent glutamate dehydrogenase)	2	Promoter	0	77
MSMEG_4295	Hydrolase, alpha/beta fold family protein	2	Promoter	0	77
MSMEG_5784	Transcriptional regulatory protein	2	Promoter	0	76
MSMEG_6386	Galactan 5-O-arabinofuranosyltransferase (EC 2.4.2.46) (Arabinofuranosyltransferase AftA)	1	Promoter	0	76
MSMEG_6086	Antibiotic biosynthesis monooxygenase domain protein	1	Promoter	0	76
MSMEG_6141	N-acyl-D-glutamate amidohydrolase	2	Promoter	0	76
MSMEG_0119	Uncharacterized protein	2	Promoter	0	76
MSMEG_4325	Malonyl CoA-acyl carrier protein transacylase (MCT) (EC 2.3.1.39)	1	Promoter	0	76
MSMEG_2405	MarR-family protein transcriptional regulator	2	Promoter	0	76
MSMEG_4604	Uncharacterized protein	2	Promoter	-1	75
MSMEG_5537	Conserved integral membrane protein	2	Promoter	0	75
MSMEG_2963	Bacterial extracellular solute-binding protein, family protein 5	1	Promoter	0	75
ectA	L-2,4-diaminobutyric acid acetyltransferase (DABA acetyltransferase) (EC 2.3.1.178)	2	Promoter	0	75
MSMEG_6400	Probable conserved transmembrane protein	2	Promoter	0	74
MSMEG_6400	Probable conserved transmembrane protein	2	Promoter	0	74
MSMEG_6400	Probable conserved transmembrane protein	2	Promoter	0	74
MSMEG_6400	Probable conserved transmembrane protein	2	Promoter	0	74
MSMEG_6400	Probable conserved transmembrane protein	2	Promoter	0	74
MSMEG_6188	Uncharacterized protein	1	Promoter	0	74
MSMEG_6180	Secreted protein	2	Promoter	0	74
MSMEG_0688	Aspartate aminotransferase	2	Exon (MSMEG_0688/MSMEG_0688, exon 1 of 1)	218	74
MSMEG_5268	Uncharacterized protein	2	Promoter	0	74
ehuD	Ectoine/hydroxyectoine ABC transporter, permease protein EhuD	1	Promoter	0	74
MSMEG_4197	Uncharacterized protein	1	Promoter	0	74
MSMEG_2820	Uncharacterized protein	1	Promoter	0	74
ehuB	Ectoine/hydroxyectoine ABC transporter solute-binding protein	1	Promoter	0	74
gyrA	DNA gyrase subunit A (EC 5.6.2.2)	1	Promoter	0	74
metE	5-methyltetrahydropteroyltriglutamate--homocysteine methyltransferase (EC 2.1.1.14) (Cobalamin-independent methionine synthase) (Methionine synthase, vitamin-B12 independent isozyme)	2	Promoter	0	73
MSMEG_5308	Uncharacterized protein	2	Promoter	0	73
MSMEG_0028	Serine/threonine-protein kinase PknB (EC 2.7.11.1)	2	Promoter	0	73
phoU	Phosphate-specific transport system accessory protein PhoU	1	Promoter	0	73
MSMEG_0557	Uncharacterized protein	1	Promoter	0	73
MSMEG_1330	MarR-family protein transcriptional regulator	2	Promoter	0	73
MSMEG_6916	Short chain dehydrogenase	1	Promoter	0	72
MSMEG_2738	Biotin sulfoxide reductase (EC 1.-.-.-)	2	Promoter	0	72
ilvD	Dihydroxy-acid dehydratase (DAD) (EC 4.2.1.9)	2	Exon (MSMEG_0228/MSMEG_0228, exon 1 of 1)	1727	72
MSMEG_6158	Uncharacterized protein	2	Promoter	0	72
MSMEG_5238	Uncharacterized protein	2	Promoter	0	72
MSMEG_3453	Uncharacterized protein	2	Promoter	0	72
MSMEG_1674	Uncharacterized protein	2	Promoter	0	72
MSMEG_4094	Acyl-CoA dehydrogenase	2	Exon (MSMEG_4094/MSMEG_4094, exon 1 of 1)	237	72
MSMEG_5769	Uncharacterized protein	2	Promoter	0	72
MSMEG_6195	Ion-transporting ATPase	1	Promoter	0	71
MSMEG_5104	2,3,4,5-tetrahydropyridine-2,6-dicarboxylate N-succinyltransferase (EC 2.3.1.117) (Tetrahydrodipicolinate N-succinyltransferase) (THDP succinyltransferase) (THP succinyltransferase) (Tetrahydropicolinate succinylase)	1	Promoter	0	71
MSMEG_4270	Adenosine kinase (EC 2.7.1.20)	2	Promoter	0	71
MSMEG_0222	DUF2786 domain-containing protein	1	Promoter	0	71
MSMEG_0551	ABC nitrate/sulfonate/bicarbonate transporter, ATPase subunit	2	Promoter	0	70
MSMEG_0551	ABC nitrate/sulfonate/bicarbonate transporter, ATPase subunit	2	Promoter	0	70
MSMEG_6172	Uncharacterized protein	2	Promoter	0	70
MSMEG_5708	DUF2510 domain-containing protein	2	Promoter	0	70
MSMEG_5708	DUF2510 domain-containing protein	2	Promoter	0	70
MSMEG_6098	Chalcone/stilbene synthase family protein	2	Promoter	0	70
MSMEG_3674	Uncharacterized protein	1	Promoter	0	70
MSMEG_0408	Polyketide synthase (Type I modular polyketide synthase)	2	Promoter	0	70
MSMEG_3141	Conserved domain protein	1	Promoter	0	69
MSMEG_3141	Conserved domain protein	1	Promoter	0	69
MSMEG_2761	Putative secreted alanine rich protein	2	Promoter	0	69
MSMEG_1477	Major facilitator superfamily protein	1	Promoter	0	69
MSMEG_5250	CalR9 protein	2	Promoter	0	69
MSMEG_6343	Phosphoesterase (EC 3.1.4.-)	2	Promoter	0	68
MSMEG_5657	Transcriptional regulator, LysR family protein	2	Exon (MSMEG_5657/MSMEG_5657, exon 1 of 1)	272	68
MSMEG_6459	Ferredoxin-dependent glutamate synthase 1 (EC 1.4.7.1)	2	Promoter	0	68
MSMEG_4190	Inositol monophosphatase family protein	2	Promoter	0	68
MSMEG_4190	Inositol monophosphatase family protein	2	Promoter	0	68
MSMEG_0639	Oligopeptide transport ATP-binding protein AppF	2	Promoter	0	68
leuB	3-isopropylmalate dehydrogenase (EC 1.1.1.85) (3-IPM-DH) (Beta-IPM dehydrogenase) (IMDH)	1	Promoter	0	68
MSMEG_4246	Probable conserved integral membrane protein	2	Promoter	0	68
MSMEG_5241	GAF family protein	2	Exon (fumC/fumC, exon 1 of 1)	1151	67
MSMEG_5042	ATP-dependent RNA helicase DeaD (EC 3.6.4.13) (Cold-shock DEAD box protein A)	2	Promoter	0	67
MSMEG_0069	Translation initiation factor IF-2 protein	1	Promoter	0	66
MSMEG_6136	Membrane protein, TerC family protein	2	Promoter	0	66
MSMEG_3209	Phosphoribosyl isomerase A (1-(5-phosphoribosyl)-5-[(5-phosphoribosylamino)methylideneamino] imidazole-4-carboxamide isomerase) (EC 5.3.1.16) (N-(5'-phosphoribosyl)anthranilate isomerase) (PRAI) (EC 5.3.1.24) (Phosphoribosylformimino-5-aminoimidazole carboxamide ribotide isomerase)	1	Promoter	0	66
MSMEG_6284	Cyclopropane-fatty-acyl-phospholipid synthase	1	Promoter	0	66
MSMEG_6407	Cof-like hydrolase	2	Promoter	0	66
MSMEG_0408	Polyketide synthase (Type I modular polyketide synthase)	2	Exon (MSMEG_0408/MSMEG_0408, exon 1 of 1)	2218	66
MSMEG_2826	PIN_8 domain-containing protein	2	Exon (MSMEG_2826/MSMEG_2826, exon 1 of 1)	1003	66
MSMEG_3032	Uncharacterized protein	2	Promoter	0	66
MSMEG_3737	Probable membrane transporter protein	2	Promoter	0	66
purT	Formate-dependent phosphoribosylglycinamide formyltransferase	1	Promoter	0	65
MSMEG_2366	Uncharacterized protein	1	Promoter	0	65
MSMEG_5422	Nucleoside triphosphate pyrophosphohydrolase (NTP-PPase) (EC 3.6.1.8)	2	Promoter	0	65
MSMEG_6926	tRNA adenylyltransferase (EC 2.7.7.72)	2	Promoter	0	65
MSMEG_2694	Transcriptional regulator ClgR	1	Promoter	0	65
MSMEG_0364	Uncharacterized protein	1	Promoter	0	65
MSMEG_3215	ABC-type molybdenum transport system, ATPase component/photorepair protein PhrA	2	Exon (MSMEG_3214/MSMEG_3214, exon 1 of 1)	424	64
MSMEG_5439	Resuscitation-promoting factor RpfB (EC 3.-.-.-)	2	Promoter	0	64
MSMEG_0985	Sugar transporter family protein	2	Promoter	0	64
MSMEG_0635	Putative conserved exported protein	1	Promoter	0	64
MSMEG_6105	ATP-dependent zinc metalloprotease FtsH (EC 3.4.24.-)	2	Promoter	0	64
MSMEG_4142	Transcriptional repressor, TetR family protein, putative	2	Promoter	0	63
amt	Ammonium transporter	1	Promoter	0	63
MSMEG_2417	Uncharacterized protein	1	Promoter	0	63
MSMEG_0899	Prolyl oligopeptidase family protein	2	Exon (MSMEG_0899/MSMEG_0899, exon 1 of 1)	908	63
MSMEG_5823	Conserved membrane-spanning protein	2	Promoter	0	62
MSMEG_4360	DUF4185 domain-containing protein	2	Promoter	0	62
MSMEG_2785	Alpha-(1->3)-arabinofuranosyltransferase (EC 2.4.2.47) (Arabinofuranan 3-O-arabinosyltransferase) (Arabinofuranosyltransferase C)	2	Promoter	0	62
MSMEG_2431	Amidohydrolase 3	1	Promoter	0	62
MSMEG_4555	LppR protein	2	Promoter	0	62
uvrB	UvrABC system protein B (Protein UvrB) (Excinuclease ABC subunit B)	2	Promoter	33	62
MSMEG_3297	Transcriptional regulator, CadC	1	Promoter	0	62
MSMEG_3489	SGNH_hydro domain-containing protein	2	Promoter	0	62
MSMEG_3652	CDP-diacylglycerol-glycerol-3-phosphate	2	Promoter	0	62
MSMEG_6900	Penicillin-binding protein 1A [Includes: Penicillin-insensitive transglycosylase (EC 2.4.1.129) (Peptidoglycan TGase); Penicillin-sensitive transpeptidase (EC 3.4.16.4) (DD-transpeptidase)]	2	Promoter	0	62
MSMEG_5766	DUF732 domain-containing protein	1	Promoter	0	62
MSMEG_2105	ATP dependent DNA ligase	2	Promoter	0	61
MSMEG_1416	Pyridine nucleotide-disulphide oxidoreductase	1	Exon (MSMEG_1416/MSMEG_1416, exon 1 of 1)	229	61
MSMEG_3902	Proteasome-associated ATPase (AAA ATPase forming ring-shaped complexes) (ARC) (Mycobacterial proteasome ATPase)	2	Promoter	0	61
MSMEG_4706	tRNA-Arg	1	Promoter	0	61
MSMEG_2363	Amino acid-binding ACT	2	Promoter	0	61
MSMEG_2363	Amino acid-binding ACT	2	Promoter	0	61
murG	UDP-N-acetylglucosamine--N-acetylmuramyl-(pentapeptide) pyrophosphoryl-undecaprenol N-acetylglucosamine transferase (EC 2.4.1.227) (Undecaprenyl-PP-MurNAc-pentapeptide-UDPGlcNAc GlcNAc transferase)	2	Promoter	0	61
relA	GTP pyrophosphokinase (EC 2.7.6.5)	1	Promoter	0	61
MSMEG_3004	Uncharacterized protein	1	Promoter	0	61
MSMEG_6202	Secreted protein	1	Promoter	0	61
MSMEG_6202	Secreted protein	1	Promoter	0	61
MSMEG_4063	Amidohydrolase family protein	2	Exon (MSMEG_4062/MSMEG_4062, exon 1 of 1)	190	61
MSMEG_4250	Putative membrane transport ATPase	2	Promoter	0	60
MSMEG_5041	Probable acyltransferase	2	Promoter	0	60
MSMEG_5004	DNA repair exonuclease	2	Promoter	0	60
MSMEG_5004	DNA repair exonuclease	2	Promoter	0	60
MSMEG_3748	Thiamin pyrophosphokinase, catalytic domain protein	2	Promoter	0	60
MSMEG_5679	Putative DNA-binding protein	2	Promoter	0	60
MSMEG_5634	Uncharacterized protein	2	Promoter	0	60
MSMEG_4280	Short chain dehydrogenase	2	Exon (MSMEG_4281/MSMEG_4281, exon 1 of 1)	1204	60
MSMEG_1567	Uncharacterized protein	2	Promoter	0	60
MSMEG_5047	Bcr/CflA family efflux transporter	2	Promoter	0	60
MSMEG_1241	Uncharacterized protein	1	Promoter	0	60
MSMEG_4452	tRNA-Met	2	Promoter	0	60
MSMEG_3029	Peptidase, A24 (Type IV prepilin peptidase) family protein	1	Promoter	0	60
MSMEG_5611	Spore protein	1	Promoter	0	60
MSMEG_4752	Uncharacterized protein	2	Promoter	0	59
MSMEG_3316	Transporter, major facilitator family protein	2	Exon (MSMEG_3316/MSMEG_3316, exon 1 of 1)	1110	59
MSMEG_4307	GTP cyclohydrolase 1 type 2 homolog	2	Promoter	0	59
MSMEG_2106	Putative transcriptional regulator	2	Exon (MSMEG_2107/MSMEG_2107, exon 1 of 1)	477	59
MSMEG_2701	Uncharacterized protein	1	Promoter	0	59
MSMEG_3163	Gp55 protein	2	Promoter	0	59
pntB	NAD(P) transhydrogenase subunit beta (EC 7.1.1.1) (Nicotinamide nucleotide transhydrogenase subunit beta)	2	Promoter	54	59
MSMEG_0091	Putative transcriptional regulator	2	Promoter	0	59
MSMEG_2973	Peptidyl-prolyl cis-trans isomerase	2	Promoter	0	59
MSMEG_4221	Polyphenol oxidase	2	Promoter	0	58
MSMEG_0079	Uncharacterized protein	2	Promoter	0	58
MSMEG_0079	Uncharacterized protein	2	Promoter	0	58
MSMEG_2174	DNA helicase (EC 3.6.4.12)	1	Promoter	0	58
lipP	Carboxylesterase, putative	1	Promoter	0	58
lipP	Carboxylesterase, putative	1	Promoter	0	58
MSMEG_0776	Uncharacterized protein	1	Promoter	0	58
MSMEG_1880	Hypothetical alanine arginine proline rich protein	2	Promoter	0	57
MSMEG_4141	Bac_luciferase domain-containing protein	1	Promoter	0	57
glyS	Glycine--tRNA ligase (EC 6.1.1.14) (Glycyl-tRNA synthetase) (GlyRS)	2	Promoter	0	57
lppH	Putative conserved lipoprotein lpph	2	Promoter	0	57
MSMEG_3160	LAO/AO transport system ATPase (EC 2.7.-.-)	1	Promoter	0	57
MSMEG_0392	Putative glycosyl transferase (EC 2.-.-.-)	2	Promoter	0	57
MSMEG_2196	Sensory box/response regulator	2	Promoter	0	57
MSMEG_1959	UPF0182 protein MSMEG_1959/MSMEI_1915	1	Promoter	0	56
MSMEG_0976	Uncharacterized protein	2	Promoter	0	56
MSMEG_0976	Uncharacterized protein	2	Promoter	0	56
MSMEG_6354	Serine esterase, cutinase family protein	1	Promoter	0	56
MSMEG_0713	Transcriptional regulator, MerR family protein	1	Promoter	0	56
scpA	Segregation and condensation protein A	2	Promoter	0	56
MSMEG_5114	Acyl-CoA synthase	2	Promoter	12	55
MSMEG_4292	Integral membrane protein	1	Exon (MSMEG_4293/MSMEG_4293, exon 1 of 1)	622	55
MSMEG_3173	L-asparaginase	2	Promoter	0	55
MSMEG_4302	Adenylate cyclase, putative	1	Exon (MSMEG_4302/MSMEG_4302, exon 1 of 1)	1489	55
thrS	Threonine--tRNA ligase (EC 6.1.1.3) (Threonyl-tRNA synthetase) (ThrRS)	1	Promoter	0	55
MSMEG_6278	Metallo-beta-lactamase superfamily protein, putative	2	Promoter	0	55
MSMEG_2932	HIT family protein hydrolase	1	Exon (thrS/thrS, exon 1 of 1)	-693	55
MSMEG_0858	Cell division control protein Cdc48	2	Promoter	0	55
MSMEG_5090	Uncharacterized protein	1	Promoter	0	55
MSMEG_1947	Glutaredoxin domain-containing protein	2	Promoter	0	55
MSMEG_0239	O-acetylhomoserine/O-acetylserine sulfhydrylase	2	Promoter	0	54
MSMEG_5275	Permease of the major facilitator superfamily protein	2	Promoter	0	54
MSMEG_3156	Uncharacterized protein	1	Promoter	0	54
MSMEG_2932	HIT family protein hydrolase	1	Promoter	0	54
MSMEG_6424	Probable conserved transmembrane protein	2	Promoter	0	54
MSMEG_0938	Uncharacterized protein	2	Promoter	0	54
gyrB	DNA gyrase subunit B (EC 5.6.2.2)	1	Promoter	0	53
MSMEG_3170	Conserved domain protein	2	Promoter	0	53
MSMEG_2728	Glutamate transport ATP-binding protein GluA	2	Promoter	0	53
MSMEG_2728	Glutamate transport ATP-binding protein GluA	2	Promoter	0	53
MSMEG_1879	Uncharacterized protein	2	Promoter	0	53
MSMEG_6315	Lipoprotein LpqH	1	Promoter	0	53
MSMEG_2090	Cell division protein FtsX	1	Promoter	0	53
MSMEG_1597	Redox-responsive transcriptional regulator WhiB3	2	Promoter	0	53
MSMEG_4757	Fatty acid synthase	2	Promoter	0	53
MSMEG_0015	Ferric enterobactin transport ATP-binding protein FepC	1	Promoter	67	52
MSMEG_6544	Transport-associated, putative	2	Promoter	0	52
MSMEG_2396	Uncharacterized protein	2	Promoter	0	52
purN	Phosphoribosylglycinamide formyltransferase (EC 2.1.2.2) (5'-phosphoribosylglycinamide transformylase) (GAR transformylase) (GART)	2	Promoter	0	52
MSMEG_2679	Uncharacterized protein	1	Promoter	0	52
MSMEG_0490	Enoyl-CoA hydratase	1	Exon (MSMEG_0490/MSMEG_0490, exon 1 of 1)	269	52
MSMEG_6399	Antigen 85-C (EC 2.3.1.-)	2	Promoter	0	52
MSMEG_1627	Uncharacterized protein	2	Promoter	114	52
MSMEG_4470	ABC transporter	2	Promoter	0	51
MSMEG_3210	Inositol-1-monophosphatase ImpA (I-1-Pase) (IMPase) (Inositol-1-phosphatase) (EC 3.1.3.25)	1	Promoter	0	51
MSMEG_0530	Short chain dehydrogenase	2	Promoter	0	51
MSMEG_6415	Uncharacterized protein	1	Promoter	0	51
MSMEG_3497	Transcriptional regulator, ArsR family protein	2	Exon (MSMEG_3496/MSMEG_3496, exon 1 of 1)	382	51
ilvA	L-threonine dehydratase (EC 4.3.1.19) (Threonine deaminase)	1	Exon (ilvA/ilvA, exon 1 of 1)	663	51
MSMEG_0056	Uncharacterized protein	1	Promoter	0	51
MSMEG_0233	Lipoprotein Lpps	1	Promoter	0	51
MSMEG_4683	Putative formamidopyrimidine-DNA glycosylase	2	Promoter	0	51
MSMEG_1514	Bac_luciferase domain-containing protein	2	Promoter	0	51
MSMEG_5257	Channel protein, hemolysin III family protein	1	Promoter	0	51
MSMEG_2773	Putative RNA methyltransferase (EC 2.1.1.-)	1	Promoter	0	51
MSMEG_5533	4Fe-4S ferredoxin, iron-sulfur binding	1	Exon (MSMEG_5533/MSMEG_5533, exon 1 of 1)	193	51
MSMEG_1195	Uncharacterized protein	1	Promoter	0	51
MSMEG_0455	Aldehyde dehydrogenase	1	Exon (MSMEG_0455/MSMEG_0455, exon 1 of 1)	1210	50
MSMEG_6654	TnpC protein	1	Downstream (2-3kb)	-495	50
MSMEG_4394	LysR family protein transcriptional regulatory protein	2	Promoter	0	50
ureA	Urease subunit gamma (EC 3.5.1.5) (Urea amidohydrolase subunit gamma)	2	Promoter	0	50
MSMEG_1821	Acyl-CoA dehydrogenase (EC 1.3.99.-)	1	Promoter	0	50
MSMEG_0082	ESX-1 secretion system protein EccE1	2	Promoter	0	50
MSMEG_0082	ESX-1 secretion system protein EccE1	2	Promoter	0	50
MSMEG_0846	NADH-ubiquinone oxidoreductase/multisubunit na+/h+ antiporter, d subunit	2	Promoter	0	50
MSMEG_3678	Uncharacterized protein	1	Promoter	0	50
MSMEG_6725	ABC transporter, ATP-binding protein	2	Promoter	0	50
hpt	Hypoxanthine phosphoribosyltransferase (EC 2.4.2.8)	2	Promoter	33	50
MSMEG_2608	Cobalt transport protein CbiM	1	Promoter	0	50
pyc	Pyruvate carboxylase (EC 6.4.1.1)	1	Exon (pyc/pyc, exon 1 of 1)	1061	50
MSMEG_5902	Uncharacterized protein	2	Promoter	0	50
MSMEG_5174	Regulatory protein GntR, HTH	2	Promoter	0	50
tpx	Thiol peroxidase (Tpx) (EC 1.11.1.15) (Peroxiredoxin tpx) (Prx) (Thioredoxin peroxidase)	2	Promoter	0	50
MSMEG_4722	Short-chain dehydrogenase	1	Exon (MSMEG_4722/MSMEG_4722, exon 1 of 1)	591	50
MSMEG_0315	Probable conserved transmembrane protein	2	Promoter	0	49
MSMEG_0311	Glycosyltransferase	1	Promoter	0	49
MSMEG_3639	Uncharacterized protein	1	Promoter	0	49
MSMEG_1255	DNA helicase (EC 3.6.4.12)	1	Exon (MSMEG_1254/MSMEG_1254, exon 1 of 1)	-1167	49
MSMEG_3360	Transcriptional regulator, putative	2	Promoter	57	49
MSMEG_5101	Uncharacterized protein	1	Exon (MSMEG_5101/MSMEG_5101, exon 1 of 1)	692	48
MSMEG_5483	Porin MspC	2	Promoter	0	48
MSMEG_2087	Transporter, small conductance mechanosensitive ion channel (MscS) family protein	1	Promoter	30	48
MSMEG_1560	Uncharacterized protein	1	Promoter	0	48
MSMEG_5664	Peptidyl-prolyl cis-trans isomerase (EC 5.2.1.8)	2	Exon (MSMEG_5663/MSMEG_5663, exon 1 of 1)	482	48
MSMEG_1938	Uncharacterized protein	1	Promoter	0	48
MSMEG_3119	ABC transporter, ATP-binding subunit	2	Promoter	0	48
murQ	N-acetylmuramic acid 6-phosphate etherase (MurNAc-6-P etherase) (EC 4.2.1.126) (N-acetylmuramic acid 6-phosphate hydrolase) (N-acetylmuramic acid 6-phosphate lyase)	1	Exon (murQ/murQ, exon 1 of 1)	379	48
MSMEG_1599	RNA polymerase sigma-70 factor	1	Promoter	0	48
MSMEG_2585	Uncharacterized protein	1	Promoter	0	48
MSMEG_2198	ThiF family protein	2	Promoter	0	48
MSMEG_4121	GntR-family protein transcriptional regulator	2	Promoter	0	48
MSMEG_0692	Uncharacterized protein	2	Promoter	0	48
MSMEG_6899	Uncharacterized protein	2	Promoter	0	48
MSMEG_5420	Deferrochelatase/peroxidase (EC 1.11.1.-)	1	Exon (MSMEG_5420/MSMEG_5420, exon 1 of 1)	245	47
MSMEG_5420	Deferrochelatase/peroxidase (EC 1.11.1.-)	1	Exon (MSMEG_5420/MSMEG_5420, exon 1 of 1)	245	47
MSMEG_3441	Uncharacterized protein	2	Promoter	0	47
MSMEG_4614	GAF family protein	2	Promoter	-30	47
mraY	Phospho-N-acetylmuramoyl-pentapeptide-transferase (EC 2.7.8.13) (UDP-MurNAc-pentapeptide phosphotransferase)	2	Promoter	0	47
MSMEG_2553	Transcriptional regulator, TetR family protein	2	Promoter	0	47
MSMEG_6821	NLP/P60 family protein	2	Promoter	0	47
MSMEG_3538	Cyclopropane-fatty-acyl-phospholipid synthase 1 (EC 2.1.1.79)	2	Promoter	0	47
MSMEG_3545	Uncharacterized protein	2	Promoter	0	47
MSMEG_1945	Ion channel membrane protein	1	Promoter	0	46
MSMEG_4767	Major facilitator superfamily protein permease	1	Promoter	0	46
MSMEG_4133	Transposase	1	Downstream (1-2kb)	1058	46
MSMEG_2512	Lactate 2-monooxygenase (EC 1.13.12.4)	1	Promoter	0	46
MSMEG_4112	Cyclohexanecarboxylate-CoA ligase	2	Exon (MSMEG_4112/MSMEG_4112, exon 1 of 1)	297	46
MSMEG_6179	Acetyl-coenzyme A synthetase (AcCoA synthetase) (Acs) (EC 6.2.1.1) (Acetate--CoA ligase) (Acyl-activating enzyme)	1	Exon (MSMEG_6179/MSMEG_6179, exon 1 of 1)	591	46
MSMEG_0983	Two-component system response regulator	2	Promoter	0	46
MSMEG_0690	Iron-sulfur cluster-binding protein	2	Promoter	0	46
MSMEG_3197	Lipase	2	Promoter	0	46
MSMEG_4293	Bifunctional glutamine synthetase adenylyltransferase/adenylyl-removing enzyme (ATP:glutamine synthetase adenylyltransferase) (ATase) [Includes: Glutamine synthetase adenylyl-L-tyrosine phosphorylase (EC 2.7.7.89) (Adenylyl removase) (AR) (AT-N); Glutamine synthetase adenylyl transferase (EC 2.7.7.42) (Adenylyl transferase) (AT) (AT-C)]	2	Exon (MSMEG_4293/MSMEG_4293, exon 1 of 1)	760	46
MSMEG_4160	Uncharacterized protein	2	Promoter	0	46
MSMEG_4160	Uncharacterized protein	2	Promoter	0	46
MSMEG_2771	TrkA protein	2	Promoter	0	46
MSMEG_2413	Putative methyltransferase	1	Promoter	0	46
MSMEG_1861	Uncharacterized protein	2	Promoter	0	45
MSMEG_3768	Macrolide-transport ATP-binding protein abc transporter	1	Promoter	0	45
MSMEG_3768	Macrolide-transport ATP-binding protein abc transporter	1	Promoter	0	45
MSMEG_3768	Macrolide-transport ATP-binding protein abc transporter	1	Promoter	0	45
MSMEG_5129	1D-myo-inositol 2-acetamido-2-deoxy-alpha-D-glucopyranoside deacetylase (GlcNAc-Ins deacetylase) (EC 3.5.1.103) (N-acetyl-1-D-myo-inositol 2-amino-2-deoxy-alpha-D-glucopyranoside deacetylase)	2	Promoter	0	45
MSMEG_0052	Uncharacterized protein	1	Promoter	0	45
MSMEG_2803	Uncharacterized protein	1	Promoter	0	45
folE	GTP cyclohydrolase 1 (EC 3.5.4.16) (GTP cyclohydrolase I) (GTP-CH-I)	2	Promoter	0	45
MSMEG_0691	Putative transcriptional regulatory protein	2	Promoter	0	45
MSMEG_5707	Cupin domain protein	2	Promoter	0	44
MSMEG_1251	DUF732 domain-containing protein	1	Promoter	0	44
MSMEG_0859	Transcriptional regulator, TetR family protein	1	Exon (MSMEG_0859/MSMEG_0859, exon 1 of 1)	761	44
MSMEG_4528	Phosphoadenosine phosphosulfate reductase (EC 1.8.4.8) (3'-phosphoadenylylsulfate reductase) (PAPS reductase, thioredoxin dependent) (PAPS sulfotransferase) (PAdoPS reductase)	1	Promoter	0	44
era	GTPase Era	2	Exon (MSMEG_4492/MSMEG_4492, exon 1 of 1)	555	44
MSMEG_3436	Zeta_toxin domain-containing protein	1	Promoter	0	44
MSMEG_4233	Penicillin-binding protein PbpB (PBP3)	2	Promoter	15	44
MSMEG_4253	GDP-mannose-dependent alpha-(1-6)-phosphatidylinositol monomannoside mannosyltransferase (EC 2.4.1.346) (Alpha-D-mannose-alpha-(1-6)-phosphatidylmyo-inositol-mannosyltransferase) (Alpha-mannosyltransferase) (Alpha-ManT) (Guanosine diphosphomannose-phosphatidyl-inositol alpha-mannosyltransferase) (Phosphatidylinositol alpha-mannosyltransferase) (PI alpha-mannosyltransferase)	2	Exon (MSMEG_4254/MSMEG_4254, exon 1 of 1)	702	44
MSMEG_6754	MaoC like domain protein	1	Promoter	0	44
MSMEG_5893	Uncharacterized protein	2	Promoter	0	44
eda	2-dehydro-3-deoxyphosphogluconate aldolase/4-hydroxy-2-oxoglutarate aldolase (EC 4.1.2.14) (EC 4.1.3.16)	2	Exon (MSMEG_0311/MSMEG_0311, exon 1 of 1)	618	43
secA	Protein translocase, subunit SecA/ ATPase SecA2	1	Exon (secA/secA, exon 1 of 1)	1144	43
MSMEG_6484	Glycosyl transferase	2	Promoter	0	43
argG	Argininosuccinate synthase (EC 6.3.4.5) (Citrulline--aspartate ligase)	2	Promoter	0	43
argG	Argininosuccinate synthase (EC 6.3.4.5) (Citrulline--aspartate ligase)	2	Promoter	0	43
MSMEG_0233	Lipoprotein Lpps	1	Exon (MSMEG_0233/MSMEG_0233, exon 1 of 1)	708	43
MSMEG_2046	GlcNAc-PI de-N-acetylase family protein	1	Promoter	0	43
MSMEG_3077	Uncharacterized protein	2	Promoter	0	43
MSMEG_2689	Uncharacterized protein	2	Promoter	0	43
MSMEG_4595	Probable serine/threonine-protein kinase PknH, putative (EC 2.7.11.1)	1	Promoter	0	43
prfB	Peptide chain release factor 2 (RF-2)	1	Promoter	0	43
MSMEG_6903	Transcriptional regulator, PadR family protein	1	Promoter	0	42
MSMEG_6903	Transcriptional regulator, PadR family protein	1	Promoter	0	42
MSMEG_4127	TnpC protein	2	Promoter	0	42
MSMEG_6455	Uncharacterized protein	2	Promoter	0	42
gyrA	DNA gyrase subunit A (EC 5.6.2.2)	1	Exon (gyrB/gyrB, exon 1 of 1)	-663	42
MSMEG_0529	Serine/threonine-protein kinase PknK (EC 2.7.11.1) (Protein kinase K)	2	Promoter	0	42
MSMEG_4456	Uncharacterized protein	2	Exon (MSMEG_4455/MSMEG_4455, exon 1 of 1)	706	42
MSMEG_3213	N6_Mtase domain-containing protein	1	Promoter	0	42
MSMEG_3213	N6_Mtase domain-containing protein	1	Promoter	0	42
MSMEG_1734	Uncharacterized protein	2	Promoter	0	42
MSMEG_5264	Uncharacterized protein	1	Exon (MSMEG_5264/MSMEG_5264, exon 1 of 1)	186	42
MSMEG_3888	WYL domain-containing protein	2	Exon (MSMEG_3890/MSMEG_3890, exon 1 of 1)	-681	42
MSMEG_1425	Creatininase subfamily protein (EC 3.5.2.10)	1	Promoter	0	42
MSMEG_5846	NikQ protein	2	Promoter	55	41
MSMEG_3019	zinc-ribbon_6 domain-containing protein	1	Exon (MSMEG_3019/MSMEG_3019, exon 1 of 1)	264	41
MSMEG_6131	Magnesium or manganese-dependent protein phosphatase	2	Promoter	0	41
cbiM	Cobalamin biosynthesis protein CbiM	1	Promoter	0	41
MSMEG_2201	ZbpA protein	1	Promoter	0	41
MSMEG_4974	Rrf2 family protein (Putative transcriptional regulator)	2	Promoter	0	41
MSMEG_4907	Mov34/MPN/PAD-1 family protein	2	Promoter	0	41
MSMEG_4125	Oxidoreductase, short chain dehydrogenase/reductase family protein	2	Exon (MSMEG_4124/MSMEG_4124, exon 1 of 1)	633	41
MSMEG_5046	Drug transporter	2	Promoter	0	41
MSMEG_6387	Probable arabinosyltransferase A (EC 2.4.2.-)	1	Promoter	0	40
MSMEG_2736	GTPase HflX (GTP-binding protein HflX)	1	Promoter	0	40
MSMEG_6724	ABC-type cobalt transport system	2	Promoter	0	40
MSMEG_0770	Uncharacterized protein	1	Promoter	0	40
MSMEG_6557	Dehydrogenase	2	Promoter	46	40
MSMEG_6383	Transcription regulator FurA	1	Promoter	0	40
MSMEG_0671	S-(Hydroxymethyl)glutathione dehydrogenase (EC 1.1.1.284)	2	Exon (MSMEG_0671/MSMEG_0671, exon 1 of 1)	362	39
MSMEG_1824	Transcriptional regulator, LytR family protein	2	Promoter	0	39
MSMEG_0760	Thioesterase family protein	1	Promoter	0	39
aroE	Shikimate-5-dehydrogenase (EC 1.1.1.25)	1	Promoter	0	39
MSMEG_5339	Nitrile hydratase regulator1	1	Promoter	0	39
MSMEG_2786	Hydrolase, alpha/beta fold family protein	2	Promoter	0	39
MSMEG_3661	Uncharacterized protein	2	Promoter	0	39
MSMEG_4904	Rhomboid family protein	2	Promoter	0	39
MSMEG_0371	MaoC like domain protein	2	Exon (MSMEG_0370/MSMEG_0370, exon 1 of 1)	461	39
MSMEG_5470	Molybdopterin molybdenumtransferase (EC 2.10.1.1)	2	Promoter	0	38
MSMEG_1393	Uncharacterized protein	2	Exon (MSMEG_1392/MSMEG_1392, exon 1 of 1)	330	38
MSMEG_4681	Uncharacterized protein	1	Exon (MSMEG_4681/MSMEG_4681, exon 1 of 1)	558	38
MSMEG_1263	Uncharacterized protein	2	Promoter	0	38
MSMEG_0975	CbiA domain-containing protein	1	Promoter	0	38
MSMEG_1136	Uncharacterized protein	1	Exon (MSMEG_1136/MSMEG_1136, exon 1 of 1)	438	38
MSMEG_0456	Topoisomerase subunit TopoM (EC 5.6.2.2)	2	Promoter	0	38
MSMEG_0456	Topoisomerase subunit TopoM (EC 5.6.2.2)	2	Promoter	0	38
MSMEG_1638	Roadblock/LC7 domain protein	1	Promoter	0	38
trx	Thioredoxin	1	Promoter	0	38
MSMEG_4476	Uncharacterized protein	1	Exon (MSMEG_4477/MSMEG_4477, exon 1 of 1)	443	38
MSMEG_1322	ErfK/YbiS/YcfS/YnhG family protein	1	Promoter	0	38
pntA	NAD(P) transhydrogenase, alpha subunit (EC 1.6.1.1)	2	Promoter	0	38
MSMEG_3507	Fructose-bisphosphate aldolase class-I (EC 4.1.2.13)	1	Promoter	19	38
MSMEG_0366	Uncharacterized protein	1	Promoter	0	38
MSMEG_4220	Pyridoxal phosphate homeostasis protein (PLP homeostasis protein)	2	Promoter	92	38
MSMEG_6426	Uncharacterized protein	1	Promoter	0	38
MSMEG_5272	Conserved exported protein	1	Promoter	0	38
MSMEG_6200	Uncharacterized protein	2	Promoter	0	38
MSMEG_5661	ABC transporter ATP-binding protein	2	Promoter	128	38
MSMEG_4194	Undecaprenyl-diphosphatase (EC 3.6.1.27) (Bacitracin resistance protein) (Undecaprenyl pyrophosphate phosphatase)	2	Promoter	0	38
MSMEG_4066	AXE1 domain-containing protein	2	Promoter	0	38
MSMEG_1236	Mpr protein	2	Promoter	0	37
MSMEG_5442	Glutamate dehydrogenase	1	Promoter	0	37
MSMEG_5716	Uncharacterized protein	1	Promoter	0	37
MSMEG_6387	Probable arabinosyltransferase A (EC 2.4.2.-)	1	Exon (MSMEG_6387/MSMEG_6387, exon 1 of 1)	589	37
MSMEG_0108	Acyl-CoA dehydrogenase (EC 1.3.99.-)	2	Promoter	0	37
MSMEG_5156	Base excision DNA repair protein, HhH-GPD family protein	2	Exon (MSMEG_5155/MSMEG_5155, exon 1 of 1)	202	37
MSMEG_5637	Penicillin-binding protein 4	2	Promoter	-71	37
MSMEG_4188	Short chain dehydrogenase	2	Promoter	0	37
hypB	Hydrogenase accessory protein HypB	2	Exon (MSMEG_2270/MSMEG_2270, exon 1 of 1)	411	37
MSMEG_6430	Uncharacterized protein	2	Promoter	0	37
MSMEG_6431	Uncharacterized protein	1	Promoter	0	37
MSMEG_1394	Probable conserved transmembrane protein	2	Promoter	0	37
MSMEG_0920	Uncharacterized protein	1	Promoter	0	37
MSMEG_2672	Acyl-CoA synthase	1	Promoter	0	37
MSMEG_1647	Bifunctional protein FolD [Includes: Methylenetetrahydrofolate dehydrogenase (EC 1.5.1.5); Methenyltetrahydrofolate cyclohydrolase (EC 3.5.4.9)]	1	Exon (MSMEG_1647/MSMEG_1647, exon 1 of 1)	662	37
recA	Protein RecA (Recombinase A)	1	Promoter	73	37
MSMEG_2665	Uncharacterized protein	1	Promoter	0	37
MSMEG_1134	Protease HtpX homolog (EC 3.4.24.-)	1	Promoter	0	37
MSMEG_5678	Glyoxalase/bleomycin resistance protein/dioxygenase	2	Promoter	142	36
MSMEG_0788	Putative conserved membrane protein	2	Promoter	0	36
MSMEG_0047	Uncharacterized protein	2	Promoter	0	36
MSMEG_0408	Polyketide synthase (Type I modular polyketide synthase)	2	Exon (MSMEG_0408/MSMEG_0408, exon 1 of 1)	3624	36
MSMEG_5422	Nucleoside triphosphate pyrophosphohydrolase (NTP-PPase) (EC 3.6.1.8)	2	Exon (mfd/mfd, exon 1 of 1)	-898	36
MSMEG_4506	Uncharacterized protein	2	Promoter	0	36
MSMEG_6099	Probable conserved transmembrane protein rich in alanine	2	Promoter	0	36
MSMEG_2416	Uncharacterized protein	1	Promoter	0	36
MSMEG_3528	ErfK/YbiS/YcfS/YnhG family protein	2	Promoter	0	36
MSMEG_4292	Integral membrane protein	1	Promoter	0	36
MSMEG_2731	Uncharacterized protein MSMEG_2731/MSMEI_2664	2	Promoter	0	35
MSMEG_0465	Transcriptional regulator, TetR family protein	1	Exon (MSMEG_0465/MSMEG_0465, exon 1 of 1)	349	35
MSMEG_5468	Uncharacterized protein	2	Promoter	0	35
MSMEG_0628	Amidohydrolase family protein	2	Promoter	69	35
MSMEG_2382	5-carboxymethyl-2-hydroxymuconate delta-isomerase	1	Promoter	0	35
MSMEG_2977	Uncharacterized protein	1	Promoter	0	35
MSMEG_0970	Phosphoglycerate mutase family protein	1	Promoter	0	35
MSMEG_0970	Phosphoglycerate mutase family protein	1	Promoter	0	35
MSMEG_1661	D-alanyl-D-alanine carboxypeptidase	2	Promoter	0	35
MSMEG_6388	Probable arabinosyltransferase B (EC 2.4.2.-)	1	Promoter	0	35
MSMEG_0411	Acyl-CoA synthase (FadD28)	1	Promoter	0	35
MSMEG_5612	Amino-acid acetyltransferase	2	Promoter	0	35
MSMEG_1244	Uncharacterized protein	1	Exon (MSMEG_1244/MSMEG_1244, exon 1 of 1)	325	35
MSMEG_4698	Uncharacterized protein	2	Exon (MSMEG_4699/MSMEG_4699, exon 1 of 1)	-1266	35
MSMEG_5648	Uncharacterized protein	2	Promoter	0	35
MSMEG_6439	Putative 4-hydroxy-4-methyl-2-oxoglutarate aldolase (HMG aldolase) (EC 4.1.3.17) (Oxaloacetate decarboxylase) (OAA decarboxylase) (EC 4.1.1.112) (Regulator of ribonuclease activity homolog) (RraA-like protein)	1	Promoter	0	35
MSMEG_2736	GTPase HflX (GTP-binding protein HflX)	1	Exon (MSMEG_2736/MSMEG_2736, exon 1 of 1)	1103	35
MSMEG_5003	O-methyltransferase, family protein 3	1	Promoter	94	34
MSMEG_5003	O-methyltransferase, family protein 3	1	Promoter	94	34
MSMEG_6390	Transporter, major facilitator family protein	1	Exon (MSMEG_6389/MSMEG_6389, exon 1 of 1)	-526	34
MSMEG_6525	Uncharacterized protein	1	Promoter	0	34
dnaG	DNA primase (EC 2.7.7.-)	2	Promoter	0	34
cobO	Cob(I)alamin adenosyltransferase (EC 2.5.1.17)	1	Exon (MSMEG_2615/MSMEG_2615, exon 1 of 1)	-501	34
MSMEG_0253	Uncharacterized protein	1	Promoter	0	34
MSMEG_3196	Uncharacterized protein	1	Exon (MSMEG_3196/MSMEG_3196, exon 1 of 1)	367	34
mfd	Transcription-repair-coupling factor (TRCF) (EC 3.6.4.-)	2	Exon (mfd/mfd, exon 1 of 1)	939	34
MSMEG_1243	DUF4007 domain-containing protein	1	Promoter	0	34
MSMEG_2789	Acetyltransferase, GNAT family protein	2	Promoter	42	34
MSMEG_4475	LppP protein	2	Promoter	0	34
MSMEG_0058	Uncharacterized protein	1	Promoter	0	34
MSMEG_1283	Antitoxin VapB	1	Promoter	0	34
bfr	Bacterioferritin (EC 1.16.3.1)	2	Promoter	138	34
MSMEG_2380	Sugar transporter family protein	2	Promoter	0	34
mutA	Methylmalonyl-CoA mutase, small subunit (EC 5.4.99.2)	1	Promoter	83	34
MSMEG_3215	ABC-type molybdenum transport system, ATPase component/photorepair protein PhrA	2	Promoter	0	34
glgX	Glycogen debranching enzyme GlgX (EC 3.2.1.-)	2	Exon (glgX/glgX, exon 1 of 1)	1267	34
MSMEG_6329	Uncharacterized protein	2	Promoter	68	34
MSMEG_4495	CBS domain protein	2	Promoter	0	33
MSMEG_3170	Conserved domain protein	2	Exon (ileS/ileS, exon 1 of 1)	1485	33
MSMEG_2079	Alcohol dehydrogenase	2	Promoter	65	33
carB	Carbamoyl-phosphate synthase large chain (EC 6.3.5.5) (Carbamoyl-phosphate synthetase ammonia chain)	1	Exon (carA/carA, exon 1 of 1)	-163	33
MSMEG_2376	Uncharacterized protein	2	Promoter	0	33
MSMEG_1600	RsdA_SigD_bd domain-containing protein	1	Promoter	56	33
MSMEG_1195	Uncharacterized protein	1	Exon (MSMEG_1195/MSMEG_1195, exon 1 of 1)	1173	33
MSMEG_3226	Glutamate synthase, NADH/nadph, small subunit	1	Promoter	0	33
MSMEG_6368	DNA-binding protein	2	Exon (MSMEG_6369/MSMEG_6369, exon 1 of 1)	289	33
MSMEG_1655	Hydrolase, alpha/beta fold family protein, putative	2	Exon (MSMEG_1654/MSMEG_1654, exon 1 of 1)	1011	33
MSMEG_5115	Uncharacterized protein	1	Promoter	0	32
MSMEG_0063	Uncharacterized PE family protein PE35	1	Promoter	0	32
MSMEG_0063	Uncharacterized PE family protein PE35	1	Promoter	0	32
MSMEG_0955	Uncharacterized protein	2	Promoter	0	32
MSMEG_1423	Radical SAM domain protein	1	Promoter	0	32
MSMEG_5513	Serine/threonine-protein kinase PknE (EC 2.7.11.1)	1	Promoter	0	32
MSMEG_2975	Metallo-beta-lactamase family protein	1	Promoter	0	32
MSMEG_5326	Uncharacterized protein	1	Promoter	-41	32
murC	UDP-N-acetylmuramate--L-alanine ligase (EC 6.3.2.8) (UDP-N-acetylmuramoyl-L-alanine synthetase)	2	Promoter	0	32
MSMEG_6751	Uncharacterized protein	1	Promoter	9	32
MSMEG_5676	Citrate synthase	1	Promoter	0	32
ftsW	Cell division protein FtsW	2	Promoter	0	31
MSMEG_5130	Probable monoacyl phosphatidylinositol tetramannoside-binding protein LpqW	2	Promoter	6	31
MSMEG_0076	Antigen MTB48	1	Promoter	0	31
MSMEG_0049	Pirin domain protein	2	Promoter	0	31
MSMEG_0250	Membrane protein, MmpL family protein	2	Exon (MSMEG_0250/MSMEG_0250, exon 1 of 1)	1313	31
MSMEG_6457	Oxidoreductase molybdopterin binding domain, putative	1	Promoter	0	31
MSMEG_6457	Oxidoreductase molybdopterin binding domain, putative	1	Promoter	0	31
MSMEG_3580	Antigen 85-C (EC 2.3.1.-)	1	Promoter	0	31
MSMEG_1434	SnoaL-like domain-containing protein	1	Promoter	0	31
MSMEG_4771	Uncharacterized protein	2	Promoter	0	31
MSMEG_5191	Siderophore binding protein	2	Exon (MSMEG_5192/MSMEG_5192, exon 1 of 1)	369	31
ilvC	Ketol-acid reductoisomerase (NADP(+)) (KARI) (EC 1.1.1.86) (Acetohydroxy-acid isomeroreductase) (AHIR) (Alpha-keto-beta-hydroxylacyl reductoisomerase) (Ketol-acid reductoisomerase type 1) (Ketol-acid reductoisomerase type I)	1	Promoter	0	31
MSMEG_0768	Rhodanese domain-containing protein	1	Promoter	0	31
MSMEG_0814	Membrane protein	2	Exon (MSMEG_0815/MSMEG_0815, exon 1 of 1)	443	31
MSMEG_3248	ABC transporter branched chain amino acid transport permease	1	Promoter	13	31
MSMEG_1254	DEAD/DEAH box helicase	1	Exon (MSMEG_1254/MSMEG_1254, exon 1 of 1)	936	30
MSMEG_0058	Uncharacterized protein	1	Exon (MSMEG_0057/MSMEG_0057, exon 1 of 1)	-211	30
ftsY	Signal recognition particle receptor FtsY (SRP receptor)	1	Promoter	0	30
MSMEG_0029	Anthranilate synthase component 2 (EC 4.1.3.27)	1	Promoter	0	30
MSMEG_5598	tRNA-Arg	1	Promoter	0	30
carB	Carbamoyl-phosphate synthase large chain (EC 6.3.5.5) (Carbamoyl-phosphate synthetase ammonia chain)	1	Promoter	30	30
MSMEG_3079	Nucleotide-binding protein MSMEG_3079/MSMEI_3001	1	Promoter	0	30
MSMEG_0700	Uncharacterized protein	2	Promoter	0	30
MSMEG_5092	Uncharacterized protein	1	Promoter	0	30
MSMEG_0538	Regulatory protein, MarR	2	Promoter	0	30
MSMEG_1823	Uncharacterized protein	2	Exon (MSMEG_1822/MSMEG_1822, exon 1 of 1)	291	30
MSMEG_3633	Ferric cations import ATP-binding protein FbpC (EC 3.6.3.30)	2	Exon (MSMEG_3634/MSMEG_3634, exon 1 of 1)	714	30
MSMEG_5133	Uncharacterized protein	1	Exon (typA/typA, exon 1 of 1)	-1069	29
MSMEG_2044	Integral membrane transport protein	1	Promoter	0	29
MSMEG_4400	Alcohol dehydrogenase, zinc-containing	2	Exon (MSMEG_4400/MSMEG_4400, exon 1 of 1)	372	29
MSMEG_1702	Peptidase M20 domain-containing protein 2	1	Promoter	0	29
MSMEG_6448	Uncharacterized protein	2	Promoter	0	29
MSMEG_4488	Hydrolase, nudix family protein	2	Promoter	0	29
nadD	Probable nicotinate-nucleotide adenylyltransferase (EC 2.7.7.18) (Deamido-NAD(+) diphosphorylase) (Deamido-NAD(+) pyrophosphorylase) (Nicotinate mononucleotide adenylyltransferase) (NaMN adenylyltransferase)	2	Promoter	0	29
MSMEG_2443	Uncharacterized protein	1	Exon (MSMEG_2443/MSMEG_2443, exon 1 of 1)	257	29
MSMEG_5273	Beta-ketoadipyl CoA thiolase (EC 2.3.1.-)	1	Promoter	0	29
argH	Argininosuccinate lyase (ASAL) (EC 4.3.2.1) (Arginosuccinase)	2	Promoter	113	29
MSMEG_0491	Transcriptional regulator, LacI family protein	2	Promoter	0	29
MSMEG_4043	Amidohydrolase 2	1	Exon (MSMEG_4043/MSMEG_4043, exon 1 of 1)	883	29
MSMEG_1957	Uncharacterized protein	2	Promoter	0	29
MSMEG_4288	Integral membrane protein	2	Promoter	0	29
MSMEG_4288	Integral membrane protein	2	Promoter	0	29
MSMEG_2197	Uncharacterized protein	1	Promoter	0	28
MSMEG_5380	tRNA-Leu	2	Promoter	89	28
ectA	L-2,4-diaminobutyric acid acetyltransferase (DABA acetyltransferase) (EC 2.3.1.178)	2	Exon (MSMEG_3902/MSMEG_3902, exon 1 of 1)	-730	28
MSMEG_6596	Uncharacterized protein	2	Promoter	0	28
MSMEG_0916	Transcriptional regulator, TetR family protein	2	Promoter	0	28
MSMEG_5002	AAA_27 domain-containing protein	2	Promoter	0	28
MSMEG_1855	Tetratricopeptide repeat protein, putative	1	Promoter	97	28
MSMEG_6080	DNA integrity scanning protein DisA (Cyclic-di-AMP synthase) (c-di-AMP synthase) (Diadenylate cyclase) (EC 2.7.7.85)	1	Promoter	0	28
MSMEG_4225	Cell division protein FtsQ	2	Promoter	-27	28
MSMEG_6931	RNA polymerase sigma-70 factor	1	Exon (MSMEG_6929/MSMEG_6929, exon 1 of 1)	-1515	28
MSMEG_0028	Serine/threonine-protein kinase PknB (EC 2.7.11.1)	2	Exon (MSMEG_0028/MSMEG_0028, exon 1 of 1)	501	28
MSMEG_1132	Menaquinone reductase (MK reductase) (EC 1.3.99.38)	2	Promoter	0	27
nadE	Glutamine-dependent NAD(+) synthetase (EC 6.3.5.1) (NAD(+) synthase [glutamine-hydrolyzing])	2	Exon (nadE/nadE, exon 1 of 1)	1785	27
MSMEG_0750	Membrane protein	2	Exon (MSMEG_0751/MSMEG_0751, exon 1 of 1)	736	27
rrsB	16S ribosomal RNA	2	Promoter	-38	27
MSMEG_5210	Hydrolase	2	Exon (MSMEG_5211/MSMEG_5211, exon 1 of 1)	930	27
MSMEG_4923	Endonuclease NucS (EC 3.1.-.-)	2	Promoter	0	27
MSMEG_1262	Uncharacterized protein	1	Downstream (<1kb)	499	27
xseA	Exodeoxyribonuclease 7 large subunit (EC 3.1.11.6) (Exodeoxyribonuclease VII large subunit) (Exonuclease VII large subunit)	1	Promoter	0	27
MSMEG_6366	O-antigen export system, ATP-binding protein	1	Promoter	0	27
MSMEG_6366	O-antigen export system, ATP-binding protein	1	Promoter	0	27
gltD	NADH-dependent glutamate synthase small subunit (EC 1.4.1.-)	2	Exon (MSMEG_6459/MSMEG_6459, exon 1 of 1)	-414	27
gltD	NADH-dependent glutamate synthase small subunit (EC 1.4.1.-)	2	Exon (MSMEG_6459/MSMEG_6459, exon 1 of 1)	-414	27
gltD	NADH-dependent glutamate synthase small subunit (EC 1.4.1.-)	2	Exon (MSMEG_6459/MSMEG_6459, exon 1 of 1)	-414	27
aceE	Pyruvate dehydrogenase E1 component (PDH E1 component) (EC 1.2.4.1)	1	Exon (aceE/aceE, exon 1 of 1)	168	27
ppk	Polyphosphate kinase (EC 2.7.4.1) (ATP-polyphosphate phosphotransferase) (Polyphosphoric acid kinase)	2	Promoter	125	27
MSMEG_4681	Uncharacterized protein	1	Promoter	0	27
MSMEG_6275	DNA polymerase III subunit epsilon	2	Promoter	0	27
cobB	Hydrogenobyrinate a,c-diamide synthase (EC 6.3.5.9) (Hydrogenobyrinic acid a,c-diamide synthase)	1	Promoter	0	27
MSMEG_0408	Polyketide synthase (Type I modular polyketide synthase)	2	Exon (MSMEG_0408/MSMEG_0408, exon 1 of 1)	1213	27
MSMEG_0249	Integral membrane protein	1	Exon (MSMEG_0249/MSMEG_0249, exon 1 of 1)	903	27
MSMEG_0459	Two-component system response regulator	1	Exon (MSMEG_0458/MSMEG_0458, exon 1 of 1)	-212	26
ppnK	NAD kinase (EC 2.7.1.23) (ATP-dependent NAD kinase)	2	Downstream (<1kb)	941	26
MSMEG_5461	Uncharacterized protein	2	Promoter	0	26
lpdA	Dihydrolipoyl dehydrogenase (EC 1.8.1.4)	1	Promoter	0	26
MSMEG_1822	Biotin-[acetyl-CoA-carboxylase] ligase (EC 6.3.4.15)	1	Promoter	65	26
MSMEG_4502	Ribosomal RNA small subunit methyltransferase E (EC 2.1.1.193)	2	Promoter	0	26
MSMEG_4502	Ribosomal RNA small subunit methyltransferase E (EC 2.1.1.193)	2	Promoter	0	26
MSMEG_2347	Phytoene dehydrogenase (EC 1.14.99.-)	2	Downstream (<1kb)	-1059	26
ffh	Signal recognition particle protein (Fifty-four homolog)	1	Promoter	66	26
MSMEG_2983	Uncharacterized protein	1	Exon (MSMEG_2983/MSMEG_2983, exon 1 of 1)	265	26
MSMEG_1403	Cutinase superfamily protein	1	Promoter	0	26
engA	GTPase Der (GTP-binding protein EngA)	2	Promoter	4	26
MSMEG_0935	2,3-bisphosphoglycerate-dependent phosphoglycerate mutase (BPG-dependent PGAM) (PGAM) (Phosphoglyceromutase) (dPGM) (EC 5.4.2.11)	1	Promoter	105	25
MSMEG_1885	2Fe-2S iron-sulfur cluster binding domain protein	1	Promoter	-55	25
rnhA	Ribonuclease H (RNase H) (EC 3.1.26.4)	1	Exon (rnhA/rnhA, exon 1 of 1)	319	25
MSMEG_6745	Transcriptional regulator, GntR family protein	1	Exon (MSMEG_6745/MSMEG_6745, exon 1 of 1)	346	25
MSMEG_6595	Secreted protein	2	Promoter	-77	25
MSMEG_0132	Uncharacterized protein	1	Promoter	0	25
MSMEG_0754	Uncharacterized protein	1	Promoter	24	25
MSMEG_1245	Phosphoadenosine phosphosulfate reductase	1	Exon (MSMEG_1244/MSMEG_1244, exon 1 of 1)	-508	25
grpE	Protein GrpE (HSP-70 cofactor)	1	Exon (grpE/grpE, exon 1 of 1)	171	25
senX3	Signal-transduction histidine kinase senX3 (EC 2.7.13.3)	1	Promoter	0	25
MSMEG_5133	Uncharacterized protein	1	Exon (typA/typA, exon 1 of 1)	-521	25
MSMEG_6154	Adenylate cyclase, family protein 3	1	Promoter	13	24
MSMEG_0082	ESX-1 secretion system protein EccE1	2	Exon (MSMEG_0082/MSMEG_0082, exon 1 of 1)	558	24
MSMEG_5328	Uncharacterized protein	1	Promoter	0	24
MSMEG_6063	Fe uptake system integral membrane protein	2	Exon (MSMEG_6064/MSMEG_6064, exon 1 of 1)	-298	24
MSMEG_6938	ParB-like partition proteins	2	Promoter	0	24
MSMEG_0129	Cyclase/dehydrase family protein	1	Exon (MSMEG_0129/MSMEG_0129, exon 1 of 1)	343	24
cysM	Cysteine synthase B (EC 2.5.1.47)	2	Promoter	0	24
MSMEG_4296	Protease	2	Exon (MSMEG_4296/MSMEG_4296, exon 1 of 1)	474	24
MSMEG_2546	Transcriptional Regulator, GntR family protein	2	Exon (MSMEG_2545/MSMEG_2545, exon 1 of 1)	582	24
MSMEG_6346	Uncharacterized protein	1	Promoter	24	24
MSMEG_1955	Uncharacterized protein	2	Promoter	0	23
MSMEG_5420	Deferrochelatase/peroxidase (EC 1.11.1.-)	1	Promoter	0	23
MSMEG_2819	ISMsm1, transposase orfA	2	Promoter	-44	23
MSMEG_3885	DEAD/DEAH box helicase	2	Promoter	127	23
MSMEG_3249	Branched-chain amino acid ABC transporter, permease protein	1	Promoter	0	23
MSMEG_1240	Uncharacterized protein	1	Promoter	0	23
MSMEG_6899	Uncharacterized protein	2	Exon (MSMEG_6900/MSMEG_6900, exon 1 of 1)	-661	23
MSMEG_5131	Uncharacterized protein	1	Exon (MSMEG_5131/MSMEG_5131, exon 1 of 1)	1026	23
MSMEG_5133	Uncharacterized protein	1	Promoter	-86	23
MSMEG_5210	Hydrolase	2	Exon (MSMEG_5211/MSMEG_5211, exon 1 of 1)	444	22
MSMEG_0230	Uncharacterized protein	1	Promoter	0	22
MSMEG_0385	Putative glycosyl transferase (EC 2.-.-.-)	1	Exon (MSMEG_0385/MSMEG_0385, exon 1 of 1)	215	22
MSMEG_0061	Ftsk/spoiiie family protein	1	Exon (MSMEG_0061/MSMEG_0061, exon 1 of 1)	910	22
MSMEG_2390	Hydrolase, NUDIX family protein	2	Exon (MSMEG_2390/MSMEG_2390, exon 1 of 1)	719	22
fumC	Fumarate hydratase class II (Fumarase C) (EC 4.2.1.2) (Aerobic fumarase) (Iron-independent fumarase)	1	Exon (fumC/fumC, exon 1 of 1)	647	22
MSMEG_5054	ABC transporter, quaternary amine uptake transporter (QAT) family protein, substrate-binding protein	2	Exon (MSMEG_5054/MSMEG_5054, exon 1 of 1)	599	22
argH	Argininosuccinate lyase (ASAL) (EC 4.3.2.1) (Arginosuccinase)	2	Exon (argG/argG, exon 1 of 1)	-455	22
MSMEG_2392	Phosphoenolpyruvate guanylyltransferase (PEP guanylyltransferase) (EC 2.7.7.68) (2-phospho-L-lactate guanylyltransferase)	2	Promoter	0	22
MSMEG_5901	TrnB2 protein	2	Promoter	0	22
aceE	Pyruvate dehydrogenase E1 component (PDH E1 component) (EC 1.2.4.1)	1	Exon (aceE/aceE, exon 1 of 1)	679	22
dnaA	Chromosomal replication initiator protein DnaA	1	Exon (dnaA/dnaA, exon 1 of 1)	890	22
alr	Alanine racemase (EC 5.1.1.1)	1	Exon (alr/alr, exon 1 of 1)	255	21
MSMEG_0753	Uncharacterized protein	2	Promoter	61	21
MSMEG_0107	Cell envelope-related function transcriptional attenuator common domain	2	Promoter	0	21
MSMEG_0053	CbiA domain-containing protein	2	Exon (MSMEG_0053/MSMEG_0053, exon 1 of 1)	285	21
MSMEG_6394	Cutinase domain-containing protein	2	Promoter	0	21
MSMEG_1929	Uncharacterized protein	2	Promoter	0	21
MSMEG_0133	ABC-transporter integral membrane protein	1	Promoter	0	21
MSMEG_5663	Sensor-type histidine kinase PrrB (EC 2.7.13.3)	1	Promoter	0	21
MSMEG_3681	DUF732 domain-containing protein	2	Exon (MSMEG_3682/MSMEG_3682, exon 1 of 1)	179	21
MSMEG_3612	Probable conserved integral membrane protein	1	Promoter	18	21
MSMEG_0960	Putative transmembrane protein	1	Promoter	30	21
MSMEG_6250	Glutamate--cysteine ligase EgtA (EC 6.3.2.2) (Gamma-glutamylcysteine synthetase) (GCS) (Gamma-ECS)	2	Promoter	0	21
MSMEG_0586	Stas domain, putative	2	Promoter	0	21
MSMEG_6155	IS1096, tnpA protein	1	Exon (MSMEG_6154/MSMEG_6154, exon 1 of 1)	-638	20
msrA	Peptide methionine sulfoxide reductase MsrA (Protein-methionine-S-oxide reductase) (EC 1.8.4.11) (Peptide-methionine (S)-S-oxide reductase) (Peptide Met(O) reductase)	1	Exon (MSMEG_6478/MSMEG_6478, exon 1 of 1)	718	20
purH	Bifunctional purine biosynthesis protein PurH [Includes: Phosphoribosylaminoimidazolecarboxamide formyltransferase (EC 2.1.2.3) (AICAR transformylase); IMP cyclohydrolase (EC 3.5.4.10) (ATIC) (IMP synthase) (Inosinicase)]	2	Exon (purH/purH, exon 1 of 1)	634	20
ppnK	NAD kinase (EC 2.7.1.23) (ATP-dependent NAD kinase)	2	Exon (ppnK/ppnK, exon 1 of 1)	484	20
MSMEG_3218	Trp region conserved hypothetical membrane protein	1	Exon (trpE/trpE, exon 1 of 1)	-316	20
MSMEG_3196	Uncharacterized protein	1	Promoter	0	20
MSMEG_1351	Cyclopropane-fatty-acyl-phospholipid synthase 1 (EC 2.1.1.79)	2	Promoter	-80	20
MSMEG_6752	Glucanase (EC 3.2.1.-)	2	Promoter	0	20
MSMEG_0927	Uncharacterized protein	2	Promoter	0	20
MSMEG_0764	Na+/H+ antiporter	2	Promoter	0	20
MSMEG_4322	Uncharacterized protein	2	Promoter	0	20
MSMEG_6147	Uncharacterized protein	1	Promoter	0	19
MSMEG_4694	HNH endonuclease family protein	2	Promoter	0	19
MSMEG_1929	Uncharacterized protein	2	Exon (MSMEG_1930/MSMEG_1930, exon 1 of 1)	-442	19
dnaJ	Chaperone protein DnaJ	2	Promoter	-112	19
MSMEG_5828	Probable M18 family aminopeptidase 2 (EC 3.4.11.-)	2	Promoter	0	19
MSMEG_0031	Penicillin-binding protein A (PBPA)	2	Promoter	10	19
MSMEG_6395	Uncharacterized protein	2	Promoter	0	19
MSMEG_2689	Uncharacterized protein	2	Exon (MSMEG_2690/MSMEG_2690, exon 1 of 1)	-824	19
MSMEG_1323	Uncharacterized protein	1	Promoter	-86	18
MSMEG_5066	Integral membrane protein	1	Promoter	0	18
MSMEG_3238	3-mercaptopyruvate sulfurtransferase	1	Promoter	0	18
MSMEG_6571	Uncharacterized protein	2	Promoter	0	18
MSMEG_6539	Uncharacterized protein	2	Promoter	5	18
MSMEG_0383	Rv1174c	2	Promoter	0	18
MSMEG_6147	Uncharacterized protein	1	Exon (MSMEG_6147/MSMEG_6147, exon 1 of 1)	377	18
MSMEG_1823	Uncharacterized protein	2	Promoter	0	18
folP	Dihydropteroate synthase (DHPS) (EC 2.5.1.15) (Dihydropteroate pyrophosphorylase)	2	Promoter	19	17
MSMEG_0679	Uncharacterized protein	1	Promoter	0	17
MSMEG_0423	Uncharacterized protein	1	Promoter	0	17
rarD	RarD protein	1	Promoter	0	17
MSMEG_1188	Uncharacterized protein	2	Promoter	0	17
MSMEG_2934	Phosphatidylinositol mannoside acyltransferase (PIM acyltransferase) (EC 2.3.1.265)	1	Promoter	0	17
dnaK	Chaperone protein DnaK (HSP70) (Heat shock 70 kDa protein) (Heat shock protein 70)	1	Promoter	133	17
MSMEG_2939	Pyridoxal 5'-phosphate synthase subunit PdxT (EC 4.3.3.6) (Pdx2) (Pyridoxal 5'-phosphate synthase glutaminase subunit) (EC 3.5.1.2)	1	Promoter	0	17
MSMEG_4594	Uncharacterized protein	2	Promoter	0	16
MSMEG_0847	NADH-ubiquinone/plastoquinone oxidoreductase chain 4l family protein	2	Promoter	-55	16
MSMEG_5680	Glyoxalase family protein	1	Exon (MSMEG_5681/MSMEG_5681, exon 1 of 1)	571	16
MSMEG_3160	LAO/AO transport system ATPase (EC 2.7.-.-)	1	Exon (MSMEG_3159/MSMEG_3159, exon 1 of 1)	-889	16
MSMEG_1658	Ribonuclease, putative	1	Promoter	0	16
MSMEG_5044	ATPase	1	Promoter	38	16
MSMEG_1067	VOC domain-containing protein	2	Promoter	117	15
MSMEG_1352	Hydrolase, alpha/beta fold family protein	2	Promoter	110	15
MSMEG_5485	Molybdopterin biosynthesis protein	2	Exon (MSMEG_5485/MSMEG_5485, exon 1 of 1)	152	15
cysT	Sulfate transport system permease protein CysT	2	Promoter	0	14
MSMEG_0778	Putative transcriptional regulator	2	Promoter	98	14
MSMEG_2572	Uncharacterized protein	2	Exon (MSMEG_2571/MSMEG_2571, exon 1 of 1)	222	14
MSMEG_3634	IMP dehydrogenase family protein	1	Promoter	0	14
MSMEG_2826	PIN_8 domain-containing protein	2	Exon (MSMEG_2826/MSMEG_2826, exon 1 of 1)	225	14
MSMEG_1223	Uncharacterized protein	2	Downstream (<1kb)	-531	13
MSMEG_2977	Uncharacterized protein	1	Exon (hisS/hisS, exon 1 of 1)	-257	13
MSMEG_5706	DNA or RNA helicase of superfamily protein II	1	Promoter	10	13
